# Supplementary material for: 3D Sugar Printing of Networks Mimicking the Vasculature
Source: Micromachines (Basel). 2019 Dec 30;11(1):43. doi: 10.3390/mi11010043 (PMC7019326; doi:10.3390/mi11010043)
Supplement: Supplementary file 1 [file micromachines-11-00043-s001.zip]

Archive with 975 entries (866 files):
- Printbed.pdf
- Images 3D printer/20180829_101404.jpg
- Images 3D printer/20181008_140222.jpg
- Images 3D printer/20190213_165432.jpg
- Marlin-1.1.AP/Marlin-1.1.x v2/
- Marlin-1.1.AP/Marlin-1.1.x v2/Marlin/
- Marlin-1.1.AP/Marlin-1.1.x v2/Marlin/bitmap_flags.h
- Marlin-1.1.AP/Marlin-1.1.x v2/Marlin/blinkm.cpp
- Marlin-1.1.AP/Marlin-1.1.x v2/Marlin/blinkm.h
- Marlin-1.1.AP/Marlin-1.1.x v2/Marlin/boards.h
- Marlin-1.1.AP/Marlin-1.1.x v2/Marlin/buzzer.h
- Marlin-1.1.AP/Marlin-1.1.x v2/Marlin/cardreader.cpp
- Marlin-1.1.AP/Marlin-1.1.x v2/Marlin/cardreader.h
- Marlin-1.1.AP/Marlin-1.1.x v2/Marlin/circularqueue.h
- Marlin-1.1.AP/Marlin-1.1.x v2/Marlin/Conditionals.h
- Marlin-1.1.AP/Marlin-1.1.x v2/Marlin/Conditionals_LCD.h
- Marlin-1.1.AP/Marlin-1.1.x v2/Marlin/Conditionals_post.h
- Marlin-1.1.AP/Marlin-1.1.x v2/Marlin/Configuration.h
- Marlin-1.1.AP/Marlin-1.1.x v2/Marlin/Configuration_adv.h
- Marlin-1.1.AP/Marlin-1.1.x v2/Marlin/configuration_store.cpp
- Marlin-1.1.AP/Marlin-1.1.x v2/Marlin/configuration_store.h
- Marlin-1.1.AP/Marlin-1.1.x v2/Marlin/dac_mcp4728.cpp
- Marlin-1.1.AP/Marlin-1.1.x v2/Marlin/dac_mcp4728.h
- Marlin-1.1.AP/Marlin-1.1.x v2/Marlin/delay.h
- Marlin-1.1.AP/Marlin-1.1.x v2/Marlin/digipot_mcp4018.cpp
- Marlin-1.1.AP/Marlin-1.1.x v2/Marlin/digipot_mcp4451.cpp
- Marlin-1.1.AP/Marlin-1.1.x v2/Marlin/dogm_bitmaps.h
- Marlin-1.1.AP/Marlin-1.1.x v2/Marlin/dogm_font_data_6x9_marlin.h
- Marlin-1.1.AP/Marlin-1.1.x v2/Marlin/dogm_font_data_HD44780_C.h
- Marlin-1.1.AP/Marlin-1.1.x v2/Marlin/dogm_font_data_HD44780_J.h
- Marlin-1.1.AP/Marlin-1.1.x v2/Marlin/dogm_font_data_HD44780_W.h
- Marlin-1.1.AP/Marlin-1.1.x v2/Marlin/dogm_font_data_ISO10646_1.h
- Marlin-1.1.AP/Marlin-1.1.x v2/Marlin/dogm_font_data_ISO10646_1_PL.h
- Marlin-1.1.AP/Marlin-1.1.x v2/Marlin/dogm_font_data_ISO10646_1_tr.h
- Marlin-1.1.AP/Marlin-1.1.x v2/Marlin/dogm_font_data_ISO10646_5_Cyrillic.h
- Marlin-1.1.AP/Marlin-1.1.x v2/Marlin/dogm_font_data_ISO10646_CN.h
- Marlin-1.1.AP/Marlin-1.1.x v2/Marlin/dogm_font_data_ISO10646_CZ.h
- Marlin-1.1.AP/Marlin-1.1.x v2/Marlin/dogm_font_data_ISO10646_Greek.h
- Marlin-1.1.AP/Marlin-1.1.x v2/Marlin/dogm_font_data_ISO10646_Kana.h
- Marlin-1.1.AP/Marlin-1.1.x v2/Marlin/dogm_font_data_ISO10646_SK.h
- Marlin-1.1.AP/Marlin-1.1.x v2/Marlin/dogm_font_data_Marlin_symbols.h
- Marlin-1.1.AP/Marlin-1.1.x v2/Marlin/drivers.h
- Marlin-1.1.AP/Marlin-1.1.x v2/Marlin/duration_t.h
- Marlin-1.1.AP/Marlin-1.1.x v2/Marlin/emergency_parser.cpp
- Marlin-1.1.AP/Marlin-1.1.x v2/Marlin/emergency_parser.h
- Marlin-1.1.AP/Marlin-1.1.x v2/Marlin/endstop_interrupts.h
- Marlin-1.1.AP/Marlin-1.1.x v2/Marlin/endstops.cpp
- Marlin-1.1.AP/Marlin-1.1.x v2/Marlin/endstops.h
- Marlin-1.1.AP/Marlin-1.1.x v2/Marlin/enum.h
- Marlin-1.1.AP/Marlin-1.1.x v2/Marlin/fastio.h
- Marlin-1.1.AP/Marlin-1.1.x v2/Marlin/fastio_1280.h
- Marlin-1.1.AP/Marlin-1.1.x v2/Marlin/fastio_1281.h
- Marlin-1.1.AP/Marlin-1.1.x v2/Marlin/fastio_168.h
- Marlin-1.1.AP/Marlin-1.1.x v2/Marlin/fastio_644.h
- Marlin-1.1.AP/Marlin-1.1.x v2/Marlin/fastio_AT90USB.h
- Marlin-1.1.AP/Marlin-1.1.x v2/Marlin/fwretract.cpp
- Marlin-1.1.AP/Marlin-1.1.x v2/Marlin/fwretract.h
- Marlin-1.1.AP/Marlin-1.1.x v2/Marlin/G26_Mesh_Validation_Tool.cpp
- Marlin-1.1.AP/Marlin-1.1.x v2/Marlin/HAL.h
- Marlin-1.1.AP/Marlin-1.1.x v2/Marlin/hex_print_routines.cpp
- Marlin-1.1.AP/Marlin-1.1.x v2/Marlin/hex_print_routines.h
- Marlin-1.1.AP/Marlin-1.1.x v2/Marlin/I2CPositionEncoder.cpp
- Marlin-1.1.AP/Marlin-1.1.x v2/Marlin/I2CPositionEncoder.h
- Marlin-1.1.AP/Marlin-1.1.x v2/Marlin/language.h
- Marlin-1.1.AP/Marlin-1.1.x v2/Marlin/language_an.h
- Marlin-1.1.AP/Marlin-1.1.x v2/Marlin/language_bg.h
- Marlin-1.1.AP/Marlin-1.1.x v2/Marlin/language_ca.h
- Marlin-1.1.AP/Marlin-1.1.x v2/Marlin/language_cn.h
- Marlin-1.1.AP/Marlin-1.1.x v2/Marlin/language_cz.h
- Marlin-1.1.AP/Marlin-1.1.x v2/Marlin/language_cz_utf8.h
- Marlin-1.1.AP/Marlin-1.1.x v2/Marlin/language_da.h
- Marlin-1.1.AP/Marlin-1.1.x v2/Marlin/language_de.h
- Marlin-1.1.AP/Marlin-1.1.x v2/Marlin/language_el.h
- Marlin-1.1.AP/Marlin-1.1.x v2/Marlin/language_el-gr.h
- Marlin-1.1.AP/Marlin-1.1.x v2/Marlin/language_en.h
- Marlin-1.1.AP/Marlin-1.1.x v2/Marlin/language_es.h
- Marlin-1.1.AP/Marlin-1.1.x v2/Marlin/language_es_utf8.h
- Marlin-1.1.AP/Marlin-1.1.x v2/Marlin/language_eu.h
- Marlin-1.1.AP/Marlin-1.1.x v2/Marlin/language_fi.h
- Marlin-1.1.AP/Marlin-1.1.x v2/Marlin/language_fr.h
- Marlin-1.1.AP/Marlin-1.1.x v2/Marlin/language_fr_utf8.h
- Marlin-1.1.AP/Marlin-1.1.x v2/Marlin/language_gl.h
- Marlin-1.1.AP/Marlin-1.1.x v2/Marlin/language_hr.h
- Marlin-1.1.AP/Marlin-1.1.x v2/Marlin/language_it.h
- Marlin-1.1.AP/Marlin-1.1.x v2/Marlin/language_kana.h
- Marlin-1.1.AP/Marlin-1.1.x v2/Marlin/language_kana_utf8.h
- Marlin-1.1.AP/Marlin-1.1.x v2/Marlin/language_nl.h
- Marlin-1.1.AP/Marlin-1.1.x v2/Marlin/language_pl.h
- Marlin-1.1.AP/Marlin-1.1.x v2/Marlin/language_pl-DOGM.h
- Marlin-1.1.AP/Marlin-1.1.x v2/Marlin/language_pl-HD44780.h
- Marlin-1.1.AP/Marlin-1.1.x v2/Marlin/language_pt.h
- Marlin-1.1.AP/Marlin-1.1.x v2/Marlin/language_pt_utf8.h
- Marlin-1.1.AP/Marlin-1.1.x v2/Marlin/language_pt-br.h
- Marlin-1.1.AP/Marlin-1.1.x v2/Marlin/language_pt-br_utf8.h
- Marlin-1.1.AP/Marlin-1.1.x v2/Marlin/language_ru.h
- Marlin-1.1.AP/Marlin-1.1.x v2/Marlin/language_sk_utf8.h
- Marlin-1.1.AP/Marlin-1.1.x v2/Marlin/language_test.h
- Marlin-1.1.AP/Marlin-1.1.x v2/Marlin/language_tr.h
- Marlin-1.1.AP/Marlin-1.1.x v2/Marlin/language_uk.h
- Marlin-1.1.AP/Marlin-1.1.x v2/Marlin/language_zh_CN.h
- Marlin-1.1.AP/Marlin-1.1.x v2/Marlin/language_zh_TW.h
- Marlin-1.1.AP/Marlin-1.1.x v2/Marlin/least_squares_fit.cpp
- Marlin-1.1.AP/Marlin-1.1.x v2/Marlin/least_squares_fit.h
- Marlin-1.1.AP/Marlin-1.1.x v2/Marlin/leds.cpp
- Marlin-1.1.AP/Marlin-1.1.x v2/Marlin/leds.h
- Marlin-1.1.AP/Marlin-1.1.x v2/Marlin/M100_Free_Mem_Chk.cpp
- Marlin-1.1.AP/Marlin-1.1.x v2/Marlin/macros.h
- Marlin-1.1.AP/Marlin-1.1.x v2/Marlin/malyanlcd.cpp
- Marlin-1.1.AP/Marlin-1.1.x v2/Marlin/Marlin.h
- Marlin-1.1.AP/Marlin-1.1.x v2/Marlin/Marlin.ino
- Marlin-1.1.AP/Marlin-1.1.x v2/Marlin/Marlin_main.cpp
- Marlin-1.1.AP/Marlin-1.1.x v2/Marlin/MarlinConfig.h
- Marlin-1.1.AP/Marlin-1.1.x v2/Marlin/MarlinSerial.cpp
- Marlin-1.1.AP/Marlin-1.1.x v2/Marlin/MarlinSerial.h
- Marlin-1.1.AP/Marlin-1.1.x v2/Marlin/MarlinSPI.h
- Marlin-1.1.AP/Marlin-1.1.x v2/Marlin/Max7219_Debug_LEDs.cpp
- Marlin-1.1.AP/Marlin-1.1.x v2/Marlin/Max7219_Debug_LEDs.h
- Marlin-1.1.AP/Marlin-1.1.x v2/Marlin/mesh_bed_leveling.cpp
- Marlin-1.1.AP/Marlin-1.1.x v2/Marlin/mesh_bed_leveling.h
- Marlin-1.1.AP/Marlin-1.1.x v2/Marlin/neopixel.cpp
- Marlin-1.1.AP/Marlin-1.1.x v2/Marlin/neopixel.h
- Marlin-1.1.AP/Marlin-1.1.x v2/Marlin/nozzle.cpp
- Marlin-1.1.AP/Marlin-1.1.x v2/Marlin/nozzle.h
- Marlin-1.1.AP/Marlin-1.1.x v2/Marlin/parser.cpp
- Marlin-1.1.AP/Marlin-1.1.x v2/Marlin/parser.h
- Marlin-1.1.AP/Marlin-1.1.x v2/Marlin/pca9632.cpp
- Marlin-1.1.AP/Marlin-1.1.x v2/Marlin/pca9632.h
- Marlin-1.1.AP/Marlin-1.1.x v2/Marlin/pins.h
- Marlin-1.1.AP/Marlin-1.1.x v2/Marlin/pins_3DRAG.h
- Marlin-1.1.AP/Marlin-1.1.x v2/Marlin/pins_5DPRINT.h
- Marlin-1.1.AP/Marlin-1.1.x v2/Marlin/pins_ANET_10.h
- Marlin-1.1.AP/Marlin-1.1.x v2/Marlin/pins_AZTEEG_X1.h
- Marlin-1.1.AP/Marlin-1.1.x v2/Marlin/pins_AZTEEG_X3.h
- Marlin-1.1.AP/Marlin-1.1.x v2/Marlin/pins_AZTEEG_X3_PRO.h
- Marlin-1.1.AP/Marlin-1.1.x v2/Marlin/pins_BAM_DICE_DUE.h
- Marlin-1.1.AP/Marlin-1.1.x v2/Marlin/pins_BQ_ZUM_MEGA_3D.h
- Marlin-1.1.AP/Marlin-1.1.x v2/Marlin/pins_BRAINWAVE.h
- Marlin-1.1.AP/Marlin-1.1.x v2/Marlin/pins_BRAINWAVE_PRO.h
- Marlin-1.1.AP/Marlin-1.1.x v2/Marlin/pins_CHEAPTRONIC.h
- Marlin-1.1.AP/Marlin-1.1.x v2/Marlin/pins_CHEAPTRONICv2.h
- Marlin-1.1.AP/Marlin-1.1.x v2/Marlin/pins_CNCONTROLS_11.h
- Marlin-1.1.AP/Marlin-1.1.x v2/Marlin/pins_CNCONTROLS_12.h
- Marlin-1.1.AP/Marlin-1.1.x v2/Marlin/pins_EINSY_RAMBO.h
- Marlin-1.1.AP/Marlin-1.1.x v2/Marlin/pins_EINSY_RETRO.h
- Marlin-1.1.AP/Marlin-1.1.x v2/Marlin/pins_ELEFU_3.h
- Marlin-1.1.AP/Marlin-1.1.x v2/Marlin/pins_FELIX2.h
- Marlin-1.1.AP/Marlin-1.1.x v2/Marlin/pins_GEN3_MONOLITHIC.h
- Marlin-1.1.AP/Marlin-1.1.x v2/Marlin/pins_GEN3_PLUS.h
- Marlin-1.1.AP/Marlin-1.1.x v2/Marlin/pins_GEN6.h
- Marlin-1.1.AP/Marlin-1.1.x v2/Marlin/pins_GEN6_DELUXE.h
- Marlin-1.1.AP/Marlin-1.1.x v2/Marlin/pins_GEN7_12.h
- Marlin-1.1.AP/Marlin-1.1.x v2/Marlin/pins_GEN7_13.h
- Marlin-1.1.AP/Marlin-1.1.x v2/Marlin/pins_GEN7_14.h
- Marlin-1.1.AP/Marlin-1.1.x v2/Marlin/pins_GEN7_CUSTOM.h
- Marlin-1.1.AP/Marlin-1.1.x v2/Marlin/pins_GT2560_REV_A.h
- Marlin-1.1.AP/Marlin-1.1.x v2/Marlin/pins_GT2560_REV_A_PLUS.h
- Marlin-1.1.AP/Marlin-1.1.x v2/Marlin/pins_K8200.h
- Marlin-1.1.AP/Marlin-1.1.x v2/Marlin/pins_K8400.h
- Marlin-1.1.AP/Marlin-1.1.x v2/Marlin/pins_LEAPFROG.h
- Marlin-1.1.AP/Marlin-1.1.x v2/Marlin/pins_MAKEBOARD_MINI.h
- Marlin-1.1.AP/Marlin-1.1.x v2/Marlin/pins_MEGACONTROLLER.h
- Marlin-1.1.AP/Marlin-1.1.x v2/Marlin/pins_MEGATRONICS.h
- Marlin-1.1.AP/Marlin-1.1.x v2/Marlin/pins_MEGATRONICS_2.h
- Marlin-1.1.AP/Marlin-1.1.x v2/Marlin/pins_MEGATRONICS_3.h
- Marlin-1.1.AP/Marlin-1.1.x v2/Marlin/pins_MELZI.h
- Marlin-1.1.AP/Marlin-1.1.x v2/Marlin/pins_MELZI_CREALITY.h
- Marlin-1.1.AP/Marlin-1.1.x v2/Marlin/pins_MELZI_MAKR3D.h
- Marlin-1.1.AP/Marlin-1.1.x v2/Marlin/pins_MELZI_MALYAN.h
- Marlin-1.1.AP/Marlin-1.1.x v2/Marlin/pins_MELZI_TRONXY.h
- Marlin-1.1.AP/Marlin-1.1.x v2/Marlin/pins_MIGHTYBOARD_REVE.h
- Marlin-1.1.AP/Marlin-1.1.x v2/Marlin/pins_MINIRAMBO.h
- Marlin-1.1.AP/Marlin-1.1.x v2/Marlin/pins_MINITRONICS.h
- Marlin-1.1.AP/Marlin-1.1.x v2/Marlin/pins_MKS_BASE.h
- Marlin-1.1.AP/Marlin-1.1.x v2/Marlin/pins_MKS_BASE_15.h
- Marlin-1.1.AP/Marlin-1.1.x v2/Marlin/pins_MKS_BASE_HEROIC.h
- Marlin-1.1.AP/Marlin-1.1.x v2/Marlin/pins_MKS_GEN_13.h
- Marlin-1.1.AP/Marlin-1.1.x v2/Marlin/pins_MKS_GEN_L.h
- Marlin-1.1.AP/Marlin-1.1.x v2/Marlin/pins_OMCA.h
- Marlin-1.1.AP/Marlin-1.1.x v2/Marlin/pins_OMCA_A.h
- Marlin-1.1.AP/Marlin-1.1.x v2/Marlin/pins_PRINTRBOARD.h
- Marlin-1.1.AP/Marlin-1.1.x v2/Marlin/pins_PRINTRBOARD_REVF.h
- Marlin-1.1.AP/Marlin-1.1.x v2/Marlin/pins_RAMBO.h
- Marlin-1.1.AP/Marlin-1.1.x v2/Marlin/pins_RAMPS.h
- Marlin-1.1.AP/Marlin-1.1.x v2/Marlin/pins_RAMPS_13.h
- Marlin-1.1.AP/Marlin-1.1.x v2/Marlin/pins_RAMPS_ENDER_4.h
- Marlin-1.1.AP/Marlin-1.1.x v2/Marlin/pins_RAMPS_OLD.h
- Marlin-1.1.AP/Marlin-1.1.x v2/Marlin/pins_RAMPS_PLUS.h
- Marlin-1.1.AP/Marlin-1.1.x v2/Marlin/pins_RIGIDBOARD.h
- Marlin-1.1.AP/Marlin-1.1.x v2/Marlin/pins_RIGIDBOARD_V2.h
- Marlin-1.1.AP/Marlin-1.1.x v2/Marlin/pins_RUMBA.h
- Marlin-1.1.AP/Marlin-1.1.x v2/Marlin/pins_SAINSMART_2IN1.h
- Marlin-1.1.AP/Marlin-1.1.x v2/Marlin/pins_SANGUINOLOLU_11.h
- Marlin-1.1.AP/Marlin-1.1.x v2/Marlin/pins_SANGUINOLOLU_12.h
- Marlin-1.1.AP/Marlin-1.1.x v2/Marlin/pins_SAV_MKI.h
- Marlin-1.1.AP/Marlin-1.1.x v2/Marlin/pins_SCOOVO_X9H.h
- Marlin-1.1.AP/Marlin-1.1.x v2/Marlin/pins_SETHI.h
- Marlin-1.1.AP/Marlin-1.1.x v2/Marlin/pins_SILVER_GATE.h
- Marlin-1.1.AP/Marlin-1.1.x v2/Marlin/pins_STB_11.h
- Marlin-1.1.AP/Marlin-1.1.x v2/Marlin/pins_TEENSY2.h
- Marlin-1.1.AP/Marlin-1.1.x v2/Marlin/pins_TEENSYLU.h
- Marlin-1.1.AP/Marlin-1.1.x v2/Marlin/pins_TRIGORILLA_13.h
- Marlin-1.1.AP/Marlin-1.1.x v2/Marlin/pins_TRIGORILLA_14.h
- Marlin-1.1.AP/Marlin-1.1.x v2/Marlin/pins_ULTIMAIN_2.h
- Marlin-1.1.AP/Marlin-1.1.x v2/Marlin/pins_ULTIMAKER.h
- Marlin-1.1.AP/Marlin-1.1.x v2/Marlin/pins_ULTIMAKER_OLD.h
- Marlin-1.1.AP/Marlin-1.1.x v2/Marlin/pins_ZRIB_V20.h
- Marlin-1.1.AP/Marlin-1.1.x v2/Marlin/pinsDebug.h
- Marlin-1.1.AP/Marlin-1.1.x v2/Marlin/pinsDebug_list.h
- Marlin-1.1.AP/Marlin-1.1.x v2/Marlin/pinsDebug_plus_70.h
- Marlin-1.1.AP/Marlin-1.1.x v2/Marlin/pinsDebug_Teensyduino.h
- Marlin-1.1.AP/Marlin-1.1.x v2/Marlin/planner.cpp
- Marlin-1.1.AP/Marlin-1.1.x v2/Marlin/planner.h
- Marlin-1.1.AP/Marlin-1.1.x v2/Marlin/planner_bezier.cpp
- Marlin-1.1.AP/Marlin-1.1.x v2/Marlin/planner_bezier.h
- Marlin-1.1.AP/Marlin-1.1.x v2/Marlin/point_t.h
- Marlin-1.1.AP/Marlin-1.1.x v2/Marlin/power.cpp
- Marlin-1.1.AP/Marlin-1.1.x v2/Marlin/power.h
- Marlin-1.1.AP/Marlin-1.1.x v2/Marlin/power_loss_recovery.cpp
- Marlin-1.1.AP/Marlin-1.1.x v2/Marlin/power_loss_recovery.h
- Marlin-1.1.AP/Marlin-1.1.x v2/Marlin/printcounter.cpp
- Marlin-1.1.AP/Marlin-1.1.x v2/Marlin/printcounter.h
- Marlin-1.1.AP/Marlin-1.1.x v2/Marlin/runout.cpp
- Marlin-1.1.AP/Marlin-1.1.x v2/Marlin/runout.h
- Marlin-1.1.AP/Marlin-1.1.x v2/Marlin/SanityCheck.h
- Marlin-1.1.AP/Marlin-1.1.x v2/Marlin/Sd2Card.cpp
- Marlin-1.1.AP/Marlin-1.1.x v2/Marlin/Sd2Card.h
- Marlin-1.1.AP/Marlin-1.1.x v2/Marlin/SdBaseFile.cpp
- Marlin-1.1.AP/Marlin-1.1.x v2/Marlin/SdBaseFile.h
- Marlin-1.1.AP/Marlin-1.1.x v2/Marlin/SdFatConfig.h
- Marlin-1.1.AP/Marlin-1.1.x v2/Marlin/SdFatStructs.h
- Marlin-1.1.AP/Marlin-1.1.x v2/Marlin/SdFatUtil.cpp
- Marlin-1.1.AP/Marlin-1.1.x v2/Marlin/SdFatUtil.h
- Marlin-1.1.AP/Marlin-1.1.x v2/Marlin/SdFile.cpp
- Marlin-1.1.AP/Marlin-1.1.x v2/Marlin/SdFile.h
- Marlin-1.1.AP/Marlin-1.1.x v2/Marlin/SdInfo.h
- Marlin-1.1.AP/Marlin-1.1.x v2/Marlin/SdVolume.cpp
- Marlin-1.1.AP/Marlin-1.1.x v2/Marlin/SdVolume.h
- Marlin-1.1.AP/Marlin-1.1.x v2/Marlin/serial.cpp
- Marlin-1.1.AP/Marlin-1.1.x v2/Marlin/serial.h
- Marlin-1.1.AP/Marlin-1.1.x v2/Marlin/servo.cpp
- Marlin-1.1.AP/Marlin-1.1.x v2/Marlin/servo.h
- Marlin-1.1.AP/Marlin-1.1.x v2/Marlin/softspi.h
- Marlin-1.1.AP/Marlin-1.1.x v2/Marlin/speed_lookuptable.h
- Marlin-1.1.AP/Marlin-1.1.x v2/Marlin/status_screen_DOGM.h
- Marlin-1.1.AP/Marlin-1.1.x v2/Marlin/status_screen_lite_ST7920.h
- Marlin-1.1.AP/Marlin-1.1.x v2/Marlin/status_screen_lite_ST7920_class.h
- Marlin-1.1.AP/Marlin-1.1.x v2/Marlin/status_screen_lite_ST7920_spi.h
- Marlin-1.1.AP/Marlin-1.1.x v2/Marlin/stepper.cpp
- Marlin-1.1.AP/Marlin-1.1.x v2/Marlin/stepper.h
- Marlin-1.1.AP/Marlin-1.1.x v2/Marlin/stepper_dac.cpp
- Marlin-1.1.AP/Marlin-1.1.x v2/Marlin/stepper_dac.h
- Marlin-1.1.AP/Marlin-1.1.x v2/Marlin/stepper_indirection.cpp
- Marlin-1.1.AP/Marlin-1.1.x v2/Marlin/stepper_indirection.h
- Marlin-1.1.AP/Marlin-1.1.x v2/Marlin/stopwatch.cpp
- Marlin-1.1.AP/Marlin-1.1.x v2/Marlin/stopwatch.h
- Marlin-1.1.AP/Marlin-1.1.x v2/Marlin/temperature.cpp
- Marlin-1.1.AP/Marlin-1.1.x v2/Marlin/temperature.h
- Marlin-1.1.AP/Marlin-1.1.x v2/Marlin/thermistornames.h
- Marlin-1.1.AP/Marlin-1.1.x v2/Marlin/thermistortable_1.h
- Marlin-1.1.AP/Marlin-1.1.x v2/Marlin/thermistortable_10.h
- Marlin-1.1.AP/Marlin-1.1.x v2/Marlin/thermistortable_1010.h
- Marlin-1.1.AP/Marlin-1.1.x v2/Marlin/thermistortable_1047.h
- Marlin-1.1.AP/Marlin-1.1.x v2/Marlin/thermistortable_11.h
- Marlin-1.1.AP/Marlin-1.1.x v2/Marlin/thermistortable_110.h
- Marlin-1.1.AP/Marlin-1.1.x v2/Marlin/thermistortable_12.h
- Marlin-1.1.AP/Marlin-1.1.x v2/Marlin/thermistortable_13.h
- Marlin-1.1.AP/Marlin-1.1.x v2/Marlin/thermistortable_147.h
- Marlin-1.1.AP/Marlin-1.1.x v2/Marlin/thermistortable_15.h
- Marlin-1.1.AP/Marlin-1.1.x v2/Marlin/thermistortable_2.h
- Marlin-1.1.AP/Marlin-1.1.x v2/Marlin/thermistortable_20.h
- Marlin-1.1.AP/Marlin-1.1.x v2/Marlin/thermistortable_3.h
- Marlin-1.1.AP/Marlin-1.1.x v2/Marlin/thermistortable_4.h
- Marlin-1.1.AP/Marlin-1.1.x v2/Marlin/thermistortable_5.h
- Marlin-1.1.AP/Marlin-1.1.x v2/Marlin/thermistortable_501.h
- Marlin-1.1.AP/Marlin-1.1.x v2/Marlin/thermistortable_51.h
- Marlin-1.1.AP/Marlin-1.1.x v2/Marlin/thermistortable_52.h
- Marlin-1.1.AP/Marlin-1.1.x v2/Marlin/thermistortable_55.h
- Marlin-1.1.AP/Marlin-1.1.x v2/Marlin/thermistortable_6.h
- Marlin-1.1.AP/Marlin-1.1.x v2/Marlin/thermistortable_60.h
- Marlin-1.1.AP/Marlin-1.1.x v2/Marlin/thermistortable_66.h
- Marlin-1.1.AP/Marlin-1.1.x v2/Marlin/thermistortable_7.h
- Marlin-1.1.AP/Marlin-1.1.x v2/Marlin/thermistortable_70.h
- Marlin-1.1.AP/Marlin-1.1.x v2/Marlin/thermistortable_71.h
- Marlin-1.1.AP/Marlin-1.1.x v2/Marlin/thermistortable_75.h
- Marlin-1.1.AP/Marlin-1.1.x v2/Marlin/thermistortable_8.h
- Marlin-1.1.AP/Marlin-1.1.x v2/Marlin/thermistortable_9.h
- Marlin-1.1.AP/Marlin-1.1.x v2/Marlin/thermistortable_998.h
- Marlin-1.1.AP/Marlin-1.1.x v2/Marlin/thermistortable_999.h
- Marlin-1.1.AP/Marlin-1.1.x v2/Marlin/thermistortables.h
- Marlin-1.1.AP/Marlin-1.1.x v2/Marlin/tmc_util.cpp
- Marlin-1.1.AP/Marlin-1.1.x v2/Marlin/tmc_util.h
- Marlin-1.1.AP/Marlin-1.1.x v2/Marlin/twibus.cpp
- Marlin-1.1.AP/Marlin-1.1.x v2/Marlin/twibus.h
- Marlin-1.1.AP/Marlin-1.1.x v2/Marlin/types.h
- Marlin-1.1.AP/Marlin-1.1.x v2/Marlin/ubl.cpp
- Marlin-1.1.AP/Marlin-1.1.x v2/Marlin/ubl.h
- Marlin-1.1.AP/Marlin-1.1.x v2/Marlin/ubl_G29.cpp
- Marlin-1.1.AP/Marlin-1.1.x v2/Marlin/ubl_motion.cpp
- Marlin-1.1.AP/Marlin-1.1.x v2/Marlin/ultralcd.cpp
- Marlin-1.1.AP/Marlin-1.1.x v2/Marlin/ultralcd.h
[truncated: 675 more entries]
