# Supplementary material for: 3D Sugar Printing of Networks Mimicking the Vasculature
Source: Micromachines (Basel). 2019 Dec 30;11(1):43. doi: 10.3390/mi11010043 (PMC7019326; doi:10.3390/mi11010043)
Supplement: Supplementary file 1 [file micromachines-11-00043-s001.zip › Marlin-1.1.AP/Marlin-1.1.x v2/Marlin/Conditionals_LCD.h]

/**
 * Marlin 3D Printer Firmware
 * Copyright (C) 2016 MarlinFirmware [https://github.com/MarlinFirmware/Marlin]
 *
 * Based on Sprinter and grbl.
 * Copyright (C) 2011 Camiel Gubbels / Erik van der Zalm
 *
 * This program is free software: you can redistribute it and/or modify
 * it under the terms of the GNU General Public License as published by
 * the Free Software Foundation, either version 3 of the License, or
 * (at your option) any later version.
 *
 * This program is distributed in the hope that it will be useful,
 * but WITHOUT ANY WARRANTY; without even the implied warranty of
 * MERCHANTABILITY or FITNESS FOR A PARTICULAR PURPOSE.  See the
 * GNU General Public License for more details.
 *
 * You should have received a copy of the GNU General Public License
 * along with this program.  If not, see <http://www.gnu.org/licenses/>.
 *
 */

/**
 * Conditionals_LCD.h
 * Conditionals that need to be set before Configuration_adv.h or pins.h
 */

#ifndef CONDITIONALS_LCD_H // Get the LCD defines which are needed first
#define CONDITIONALS_LCD_H

#define LCD_HAS_DIRECTIONAL_BUTTONS (BUTTON_EXISTS(UP) || BUTTON_EXISTS(DWN) || BUTTON_EXISTS(LFT) || BUTTON_EXISTS(RT))

#if ENABLED(CARTESIO_UI)

  #define DOGLCD
  #define ULTIPANEL
  #define DEFAULT_LCD_CONTRAST 90
  #define LCD_CONTRAST_MIN 60
  #define LCD_CONTRAST_MAX 140

#elif ENABLED(MAKRPANEL)

  #define U8GLIB_ST7565_64128N

#elif ENABLED(ZONESTAR_LCD)

  #define REPRAPWORLD_KEYPAD
  #define REPRAPWORLD_KEYPAD_MOVE_STEP 10.0
  #define ADC_KEYPAD
  #define ADC_KEY_NUM 8
  #define ULTIPANEL

  // this helps to implement ADC_KEYPAD menus
  #define ENCODER_PULSES_PER_STEP 1
  #define ENCODER_STEPS_PER_MENU_ITEM 1
  #define ENCODER_FEEDRATE_DEADZONE 2
  #define REVERSE_MENU_DIRECTION

#elif ENABLED(ANET_FULL_GRAPHICS_LCD)

  #define REPRAP_DISCOUNT_FULL_GRAPHIC_SMART_CONTROLLER

#elif ENABLED(BQ_LCD_SMART_CONTROLLER)

  #define REPRAP_DISCOUNT_FULL_GRAPHIC_SMART_CONTROLLER

#elif ENABLED(miniVIKI) || ENABLED(VIKI2) || ENABLED(ELB_FULL_GRAPHIC_CONTROLLER)

  #define ULTRA_LCD  //general LCD support, also 16x2
  #define DOGLCD  // Support for SPI LCD 128x64 (Controller ST7565R graphic Display Family)
  #define ULTIMAKERCONTROLLER //as available from the Ultimaker online store.

  #if ENABLED(miniVIKI)
    #define LCD_CONTRAST_MIN      75
    #define LCD_CONTRAST_MAX     115
    #define DEFAULT_LCD_CONTRAST  95
    #define U8GLIB_ST7565_64128N
  #elif ENABLED(VIKI2)
    #define LCD_CONTRAST_MIN       0
    #define LCD_CONTRAST_MAX     255
    #define DEFAULT_LCD_CONTRAST 140
    #define U8GLIB_ST7565_64128N
  #elif ENABLED(ELB_FULL_GRAPHIC_CONTROLLER)
    #define LCD_CONTRAST_MIN      90
    #define LCD_CONTRAST_MAX     130
    #define DEFAULT_LCD_CONTRAST 110
    #define U8GLIB_LM6059_AF
    #define SD_DETECT_INVERTED
  #endif

#elif ENABLED(OLED_PANEL_TINYBOY2)

  #define U8GLIB_SSD1306
  #define ULTIPANEL
  #define REVERSE_ENCODER_DIRECTION
  #define REVERSE_MENU_DIRECTION

#elif ENABLED(RA_CONTROL_PANEL)

  #define LCD_I2C_TYPE_PCA8574
  #define LCD_I2C_ADDRESS 0x27   // I2C Address of the port expander
  #define ULTIPANEL

#elif ENABLED(REPRAPWORLD_GRAPHICAL_LCD)

  #define DOGLCD
  #define U8GLIB_ST7920
  #define ULTIPANEL

#elif ENABLED(CR10_STOCKDISPLAY)

  #define REPRAP_DISCOUNT_FULL_GRAPHIC_SMART_CONTROLLER
  #ifndef ST7920_DELAY_1
    #define ST7920_DELAY_1 DELAY_NS(125)
  #endif
  #ifndef ST7920_DELAY_2
    #define ST7920_DELAY_2 DELAY_NS(125)
  #endif
  #ifndef ST7920_DELAY_3
    #define ST7920_DELAY_3 DELAY_NS(125)
  #endif

#elif ENABLED(MKS_12864OLED)

  #define REPRAP_DISCOUNT_SMART_CONTROLLER
  #define U8GLIB_SH1106

#elif ENABLED(MKS_12864OLED_SSD1306)

  #define REPRAP_DISCOUNT_SMART_CONTROLLER
  #define U8GLIB_SSD1306

#elif ENABLED(MKS_MINI_12864)

  #define MINIPANEL

#endif

#if ENABLED(MAKRPANEL) || ENABLED(MINIPANEL)
  #define DOGLCD
  #define ULTIPANEL
  #define DEFAULT_LCD_CONTRAST 17
#endif

#if ENABLED(ULTI_CONTROLLER)
  #define U8GLIB_SSD1309
  #define REVERSE_ENCODER_DIRECTION
  #define LCD_RESET_PIN LCD_PINS_D6 //  This controller need a reset pin
  #define LCD_CONTRAST_MIN 0
  #define LCD_CONTRAST_MAX 254
  #define DEFAULT_LCD_CONTRAST 127
  #define ENCODER_PULSES_PER_STEP 2
  #define ENCODER_STEPS_PER_MENU_ITEM 2
#endif

// Generic support for SSD1306 / SSD1309 / SH1106 OLED based LCDs.
#if ENABLED(U8GLIB_SSD1306) || ENABLED(U8GLIB_SSD1309) || ENABLED(U8GLIB_SH1106)
  #define ULTRA_LCD  //general LCD support, also 16x2
  #define DOGLCD  // Support for I2C LCD 128x64 (Controller SSD1306 / SSD1309 / SH1106 graphic Display Family)
#endif

#if ENABLED(PANEL_ONE) || ENABLED(U8GLIB_SH1106)

  #define ULTIMAKERCONTROLLER

#elif ENABLED(MAKEBOARD_MINI_2_LINE_DISPLAY_1602)

  #define REPRAP_DISCOUNT_SMART_CONTROLLER
  #define LCD_WIDTH 16
  #define LCD_HEIGHT 2

#endif

#if ENABLED(REPRAP_DISCOUNT_FULL_GRAPHIC_SMART_CONTROLLER) || ENABLED(LCD_FOR_MELZI) || ENABLED(SILVER_GATE_GLCD_CONTROLLER)
  #define DOGLCD
  #define U8GLIB_ST7920
  #define REPRAP_DISCOUNT_SMART_CONTROLLER
#endif

#if ENABLED(ULTIMAKERCONTROLLER)              \
 || ENABLED(REPRAP_DISCOUNT_SMART_CONTROLLER) \
 || ENABLED(G3D_PANEL)                        \
 || ENABLED(RIGIDBOT_PANEL)                   \
 || ENABLED(ULTI_CONTROLLER)
  #define ULTIPANEL
#endif

#if ENABLED(REPRAPWORLD_KEYPAD)
  #define NEWPANEL
  #if ENABLED(ULTIPANEL) && !defined(REPRAPWORLD_KEYPAD_MOVE_STEP)
    #define REPRAPWORLD_KEYPAD_MOVE_STEP 1.0
  #endif
#endif

/**
 * I2C PANELS
 */

#if ENABLED(LCD_SAINSMART_I2C_1602) || ENABLED(LCD_SAINSMART_I2C_2004)

  #define LCD_I2C_TYPE_PCF8575
  #define LCD_I2C_ADDRESS 0x27   // I2C Address of the port expander
  #define ULTRA_LCD

  #if ENABLED(LCD_SAINSMART_I2C_2004)
    #define LCD_WIDTH 20
    #define LCD_HEIGHT 4
  #endif

#elif ENABLED(LCD_I2C_PANELOLU2)

  // PANELOLU2 LCD with status LEDs, separate encoder and click inputs

  #define LCD_I2C_TYPE_MCP23017
  #define LCD_I2C_ADDRESS 0x20 // I2C Address of the port expander
  #define LCD_USE_I2C_BUZZER   // Enable buzzer on LCD (optional)
  #define ULTIPANEL

#elif ENABLED(LCD_I2C_VIKI)

  /**
   * Panucatt VIKI LCD with status LEDs, integrated click & L/R/U/P buttons, separate encoder inputs
   *
   * This uses the LiquidTWI2 library v1.2.3 or later ( https://github.com/lincomatic/LiquidTWI2 )
   * Make sure the LiquidTWI2 directory is placed in the Arduino or Sketchbook libraries subdirectory.
   * Note: The pause/stop/resume LCD button pin should be connected to the Arduino
   *       BTN_ENC pin (or set BTN_ENC to -1 if not used)
   */
  #define LCD_I2C_TYPE_MCP23017
  #define LCD_I2C_ADDRESS 0x20 // I2C Address of the port expander
  #define LCD_USE_I2C_BUZZER   // Enable buzzer on LCD (requires LiquidTWI2 v1.2.3 or later)
  #define ULTIPANEL

  #define ENCODER_FEEDRATE_DEADZONE 4

  #define STD_ENCODER_PULSES_PER_STEP 1
  #define STD_ENCODER_STEPS_PER_MENU_ITEM 2

#elif ENABLED(G3D_PANEL)

  #define STD_ENCODER_PULSES_PER_STEP 2
  #define STD_ENCODER_STEPS_PER_MENU_ITEM 1

#elif ENABLED(miniVIKI) || ENABLED(VIKI2) \
   || ENABLED(ELB_FULL_GRAPHIC_CONTROLLER) \
   || ENABLED(OLED_PANEL_TINYBOY2) \
   || ENABLED(BQ_LCD_SMART_CONTROLLER) \
   || ENABLED(LCD_I2C_PANELOLU2) \
   || ENABLED(REPRAP_DISCOUNT_SMART_CONTROLLER)
  #define STD_ENCODER_PULSES_PER_STEP 4
  #define STD_ENCODER_STEPS_PER_MENU_ITEM 1
#endif

#ifndef STD_ENCODER_PULSES_PER_STEP
  #define STD_ENCODER_PULSES_PER_STEP 5
#endif
#ifndef STD_ENCODER_STEPS_PER_MENU_ITEM
  #define STD_ENCODER_STEPS_PER_MENU_ITEM 1
#endif
#ifndef ENCODER_PULSES_PER_STEP
  #define ENCODER_PULSES_PER_STEP STD_ENCODER_PULSES_PER_STEP
#endif
#ifndef ENCODER_STEPS_PER_MENU_ITEM
  #define ENCODER_STEPS_PER_MENU_ITEM STD_ENCODER_STEPS_PER_MENU_ITEM
#endif
#ifndef ENCODER_FEEDRATE_DEADZONE
  #define ENCODER_FEEDRATE_DEADZONE 6
#endif

// Shift register panels
// ---------------------
// 2 wire Non-latching LCD SR from:
// https://bitbucket.org/fmalpartida/new-liquidcrystal/wiki/schematics#!shiftregister-connection

#if ENABLED(SAV_3DLCD)
  #define SR_LCD_2W_NL    // Non latching 2 wire shift register
  #define ULTIPANEL
#endif

#if ENABLED(DOGLCD) // Change number of lines to match the DOG graphic display
  #ifndef LCD_WIDTH
    #ifdef LCD_WIDTH_OVERRIDE
      #define LCD_WIDTH LCD_WIDTH_OVERRIDE
    #else
      #define LCD_WIDTH 22
    #endif
  #endif
  #ifndef LCD_HEIGHT
    #define LCD_HEIGHT 5
  #endif
#endif

#if ENABLED(NO_LCD_MENUS)
  #undef ULTIPANEL
#endif

#if ENABLED(ULTIPANEL)
  #define NEWPANEL  // Disable this if you actually have no click-encoder panel
  #define ULTRA_LCD
  #ifndef LCD_WIDTH
    #define LCD_WIDTH 20
  #endif
  #ifndef LCD_HEIGHT
    #define LCD_HEIGHT 4
  #endif
#elif ENABLED(ULTRA_LCD)  // no panel but just LCD
  #ifndef LCD_WIDTH
    #define LCD_WIDTH 16
  #endif
  #ifndef LCD_HEIGHT
    #define LCD_HEIGHT 2
  #endif
#endif

#if ENABLED(DOGLCD)
  /* Custom characters defined in font dogm_font_data_Marlin_symbols.h / Marlin_symbols.fon */
  // \x00 intentionally skipped to avoid problems in strings
  #define LCD_STR_REFRESH     "\x01"
  #define LCD_STR_FOLDER      "\x02"
  #define LCD_STR_ARROW_RIGHT "\x03"
  #define LCD_STR_UPLEVEL     "\x04"
  #define LCD_STR_CLOCK       "\x05"
  #define LCD_STR_FEEDRATE    "\x06"
  #define LCD_STR_BEDTEMP     "\x07"
  #define LCD_STR_THERMOMETER "\x08"
  #define LCD_STR_DEGREE      "\x09"

  #define LCD_STR_SPECIAL_MAX '\x09'
  // Maximum here is 0x1F because 0x20 is ' ' (space) and the normal charsets begin.
  // Better stay below 0x10 because DISPLAY_CHARSET_HD44780_WESTERN begins here.

  // Symbol characters
  #define LCD_STR_FILAM_DIA   "\xf8"
  #define LCD_STR_FILAM_MUL   "\xa4"
#else
  // Custom characters defined in the first 8 characters of the LCD
  #define LCD_BEDTEMP_CHAR     0x00  // Print only as a char. This will have 'unexpected' results when used in a string!
  #define LCD_DEGREE_CHAR      0x01
  #define LCD_STR_THERMOMETER "\x02" // Still used with string concatenation
  #define LCD_UPLEVEL_CHAR     0x03
  #define LCD_STR_REFRESH     "\x04"
  #define LCD_STR_FOLDER      "\x05"
  #define LCD_FEEDRATE_CHAR    0x06
  #define LCD_CLOCK_CHAR       0x07
  #define LCD_STR_ARROW_RIGHT ">"  /* from the default character set */
#endif

/**
 * Default LCD contrast for dogm-like LCD displays
 */
#if ENABLED(DOGLCD)

  #define HAS_LCD_CONTRAST ( \
      ENABLED(MAKRPANEL) \
   || ENABLED(CARTESIO_UI) \
   || ENABLED(VIKI2) \
   || ENABLED(miniVIKI) \
   || ENABLED(ELB_FULL_GRAPHIC_CONTROLLER) \
  )

  #if HAS_LCD_CONTRAST
    #ifndef LCD_CONTRAST_MIN
      #define LCD_CONTRAST_MIN 0
    #endif
    #ifndef LCD_CONTRAST_MAX
      #define LCD_CONTRAST_MAX 63
    #endif
    #ifndef DEFAULT_LCD_CONTRAST
      #define DEFAULT_LCD_CONTRAST 32
    #endif
  #endif
#endif

// Boot screens
#if DISABLED(ULTRA_LCD)
  #undef SHOW_BOOTSCREEN
#elif !defined(BOOTSCREEN_TIMEOUT)
  #define BOOTSCREEN_TIMEOUT 2500
#endif

#define HAS_DEBUG_MENU (ENABLED(ULTIPANEL) && ENABLED(LCD_PROGRESS_BAR_TEST))

/**
 * Extruders have some combination of stepper motors and hotends
 * so we separate these concepts into the defines:
 *
 *  EXTRUDERS    - Number of Selectable Tools
 *  HOTENDS      - Number of hotends, whether connected or separate
 *  E_STEPPERS   - Number of actual E stepper motors
 *  E_MANUAL     - Number of E steppers for LCD move options
 *
 */
#if ENABLED(SWITCHING_EXTRUDER)                               // One stepper for every two EXTRUDERS
  #if EXTRUDERS > 4
    #define E_STEPPERS    3
  #elif EXTRUDERS > 2
    #define E_STEPPERS    2
  #else
    #define E_STEPPERS    1
  #endif
  #if DISABLED(SWITCHING_NOZZLE)
    #define HOTENDS       E_STEPPERS
  #endif
  #define E_MANUAL        EXTRUDERS
#elif ENABLED(MIXING_EXTRUDER)
  #define E_STEPPERS      MIXING_STEPPERS
  #define E_MANUAL        1
#else
  #define E_STEPPERS      EXTRUDERS
  #define E_MANUAL        EXTRUDERS
#endif

// No inactive extruders with MK2_MULTIPLEXER or SWITCHING_NOZZLE
#if ENABLED(MK2_MULTIPLEXER) || ENABLED(SWITCHING_NOZZLE)
  #undef DISABLE_INACTIVE_EXTRUDER
#endif

// MK2 Multiplexer forces SINGLENOZZLE
#if ENABLED(MK2_MULTIPLEXER)
  #define SINGLENOZZLE
#endif

#if ENABLED(SINGLENOZZLE) || ENABLED(MIXING_EXTRUDER)         // One hotend, one thermistor, no XY offset
  #undef HOTENDS
  #define HOTENDS       1
  #undef TEMP_SENSOR_1_AS_REDUNDANT
  #undef HOTEND_OFFSET_X
  #undef HOTEND_OFFSET_Y
#endif

#ifndef HOTENDS
  #define HOTENDS EXTRUDERS
#endif

#define DO_SWITCH_EXTRUDER (ENABLED(SWITCHING_EXTRUDER) && (DISABLED(SWITCHING_NOZZLE) || SWITCHING_EXTRUDER_SERVO_NR != SWITCHING_NOZZLE_SERVO_NR))

/**
 * DISTINCT_E_FACTORS affects how some E factors are accessed
 */
#if ENABLED(DISTINCT_E_FACTORS) && E_STEPPERS > 1
  #define XYZE_N (XYZ + E_STEPPERS)
  #define E_AXIS_N (E_AXIS + extruder)
#else
  #undef DISTINCT_E_FACTORS
  #define XYZE_N XYZE
  #define E_AXIS_N E_AXIS
#endif

/**
 * The BLTouch Probe emulates a servo probe
 * and uses "special" angles for its state.
 */
#if ENABLED(BLTOUCH)
  #ifndef Z_PROBE_SERVO_NR
    #define Z_PROBE_SERVO_NR 0
  #endif
  #ifndef NUM_SERVOS
    #define NUM_SERVOS (Z_PROBE_SERVO_NR + 1)
  #endif
  #undef DEACTIVATE_SERVOS_AFTER_MOVE
  #if NUM_SERVOS == 1
    #undef SERVO_DELAY
    #define SERVO_DELAY { 50 }
  #endif
  #ifndef BLTOUCH_DELAY
    #define BLTOUCH_DELAY 375
  #endif
  #undef Z_SERVO_ANGLES
  #define Z_SERVO_ANGLES { BLTOUCH_DEPLOY, BLTOUCH_STOW }

  #define BLTOUCH_DEPLOY    10
  #define BLTOUCH_STOW      90
  #define BLTOUCH_SELFTEST 120
  #define BLTOUCH_RESET    160
  #define _TEST_BLTOUCH(P) (READ(P##_PIN) != P##_ENDSTOP_INVERTING)

  // Always disable probe pin inverting for BLTouch
  #undef Z_MIN_PROBE_ENDSTOP_INVERTING
  #define Z_MIN_PROBE_ENDSTOP_INVERTING false

  #if ENABLED(Z_MIN_PROBE_USES_Z_MIN_ENDSTOP_PIN)
    #undef Z_MIN_ENDSTOP_INVERTING
    #define Z_MIN_ENDSTOP_INVERTING Z_MIN_PROBE_ENDSTOP_INVERTING
    #define TEST_BLTOUCH() _TEST_BLTOUCH(Z_MIN)
  #else
    #define TEST_BLTOUCH() _TEST_BLTOUCH(Z_MIN_PROBE)
  #endif
#endif

/**
 * Set a flag for a servo probe
 */
#define HAS_Z_SERVO_PROBE (defined(Z_PROBE_SERVO_NR) && Z_PROBE_SERVO_NR >= 0)

/**
 * Set flags for enabled probes
 */
#define HAS_BED_PROBE (ENABLED(FIX_MOUNTED_PROBE) || ENABLED(Z_PROBE_ALLEN_KEY) || HAS_Z_SERVO_PROBE || ENABLED(Z_PROBE_SLED) || ENABLED(SOLENOID_PROBE))
#define PROBE_SELECTED (HAS_BED_PROBE || ENABLED(PROBE_MANUALLY) || ENABLED(MESH_BED_LEVELING))

#if !HAS_BED_PROBE
  // Clear probe pin settings when no probe is selected
  #undef Z_MIN_PROBE_USES_Z_MIN_ENDSTOP_PIN
  #undef Z_MIN_PROBE_ENDSTOP
#elif ENABLED(Z_PROBE_ALLEN_KEY)
  // Extra test for Allen Key Probe
  #define PROBE_IS_TRIGGERED_WHEN_STOWED_TEST
#endif

#define HOMING_Z_WITH_PROBE (HAS_BED_PROBE && Z_HOME_DIR < 0 && ENABLED(Z_MIN_PROBE_USES_Z_MIN_ENDSTOP_PIN))

#define HAS_SOFTWARE_ENDSTOPS (ENABLED(MIN_SOFTWARE_ENDSTOPS) || ENABLED(MAX_SOFTWARE_ENDSTOPS))
#define HAS_RESUME_CONTINUE (ENABLED(NEWPANEL) || ENABLED(EMERGENCY_PARSER))
#define HAS_COLOR_LEDS (ENABLED(BLINKM) || ENABLED(RGB_LED) || ENABLED(RGBW_LED) || ENABLED(PCA9632) || ENABLED(NEOPIXEL_LED))

#define USE_MARLINSERIAL !(defined(__AVR__) && defined(USBCON))

#endif // CONDITIONALS_LCD_H
