# Supplementary material for: 3D Sugar Printing of Networks Mimicking the Vasculature
Source: Micromachines (Basel). 2019 Dec 30;11(1):43. doi: 10.3390/mi11010043 (PMC7019326; doi:10.3390/mi11010043)
Supplement: Supplementary file 1 [file micromachines-11-00043-s001.zip › Marlin-1.1.AP/Marlin-1.1.x v2/Marlin/Conditionals_post.h]

/**
 * Marlin 3D Printer Firmware
 * Copyright (C) 2016 MarlinFirmware [https://github.com/MarlinFirmware/Marlin]
 *
 * Based on Sprinter and grbl.
 * Copyright (C) 2011 Camiel Gubbels / Erik van der Zalm
 *
 * This program is free software: you can redistribute it and/or modify
 * it under the terms of the GNU General Public License as published by
 * the Free Software Foundation, either version 3 of the License, or
 * (at your option) any later version.
 *
 * This program is distributed in the hope that it will be useful,
 * but WITHOUT ANY WARRANTY; without even the implied warranty of
 * MERCHANTABILITY or FITNESS FOR A PARTICULAR PURPOSE.  See the
 * GNU General Public License for more details.
 *
 * You should have received a copy of the GNU General Public License
 * along with this program.  If not, see <http://www.gnu.org/licenses/>.
 *
 */

/**
 * Conditionals_post.h
 * Defines that depend on configuration but are not editable.
 */

#ifndef CONDITIONALS_POST_H
#define CONDITIONALS_POST_H

#define IS_SCARA (ENABLED(MORGAN_SCARA) || ENABLED(MAKERARM_SCARA))
#define IS_KINEMATIC (ENABLED(DELTA) || IS_SCARA)
#define IS_CARTESIAN !IS_KINEMATIC

/**
 * Axis lengths and center
 */
#define X_MAX_LENGTH (X_MAX_POS - (X_MIN_POS))
#define Y_MAX_LENGTH (Y_MAX_POS - (Y_MIN_POS))
#define Z_MAX_LENGTH (Z_MAX_POS - (Z_MIN_POS))

// Defined only if the sanity-check is bypassed
#ifndef X_BED_SIZE
  #define X_BED_SIZE X_MAX_LENGTH
#endif
#ifndef Y_BED_SIZE
  #define Y_BED_SIZE Y_MAX_LENGTH
#endif

// Require 0,0 bed center for Delta and SCARA
#if IS_KINEMATIC
  #define BED_CENTER_AT_0_0
#endif

// Define center values for future use
#if ENABLED(BED_CENTER_AT_0_0)
  #define X_CENTER 0
  #define Y_CENTER 0
#else
  #define X_CENTER ((X_BED_SIZE) / 2)
  #define Y_CENTER ((Y_BED_SIZE) / 2)
#endif
#define Z_CENTER ((Z_MIN_POS + Z_MAX_POS) / 2)

// Get the linear boundaries of the bed
#define X_MIN_BED (X_CENTER - (X_BED_SIZE) / 2)
#define X_MAX_BED (X_CENTER + (X_BED_SIZE) / 2)
#define Y_MIN_BED (Y_CENTER - (Y_BED_SIZE) / 2)
#define Y_MAX_BED (Y_CENTER + (Y_BED_SIZE) / 2)

/**
 * CoreXY, CoreXZ, and CoreYZ - and their reverse
 */
#define CORE_IS_XY (ENABLED(COREXY) || ENABLED(COREYX))
#define CORE_IS_XZ (ENABLED(COREXZ) || ENABLED(COREZX))
#define CORE_IS_YZ (ENABLED(COREYZ) || ENABLED(COREZY))
#define IS_CORE (CORE_IS_XY || CORE_IS_XZ || CORE_IS_YZ)
#if IS_CORE
  #if CORE_IS_XY
    #define CORE_AXIS_1 A_AXIS
    #define CORE_AXIS_2 B_AXIS
    #define NORMAL_AXIS Z_AXIS
  #elif CORE_IS_XZ
    #define CORE_AXIS_1 A_AXIS
    #define NORMAL_AXIS Y_AXIS
    #define CORE_AXIS_2 C_AXIS
  #elif CORE_IS_YZ
    #define NORMAL_AXIS X_AXIS
    #define CORE_AXIS_1 B_AXIS
    #define CORE_AXIS_2 C_AXIS
  #endif
  #if ENABLED(COREYX) || ENABLED(COREZX) || ENABLED(COREZY)
    #define CORESIGN(n) (-(n))
  #else
    #define CORESIGN(n) (n)
  #endif
#endif

/**
 * No adjustable bed on non-cartesians
 */
#if IS_KINEMATIC
  #undef LEVEL_BED_CORNERS
#endif

/**
 * SCARA cannot use SLOWDOWN and requires QUICKHOME
 */
#if IS_SCARA
  #undef SLOWDOWN
  #define QUICK_HOME
#endif

/**
 * Set the home position based on settings or manual overrides
 */
#ifdef MANUAL_X_HOME_POS
  #define X_HOME_POS MANUAL_X_HOME_POS
#elif ENABLED(BED_CENTER_AT_0_0)
  #if ENABLED(DELTA)
    #define X_HOME_POS 0
  #else
    #define X_HOME_POS ((X_BED_SIZE) * (X_HOME_DIR) * 0.5)
  #endif
#else
  #if ENABLED(DELTA)
    #define X_HOME_POS (X_MIN_POS + (X_BED_SIZE) * 0.5)
  #else
    #define X_HOME_POS (X_HOME_DIR < 0 ? X_MIN_POS : X_MAX_POS)
  #endif
#endif

#ifdef MANUAL_Y_HOME_POS
  #define Y_HOME_POS MANUAL_Y_HOME_POS
#elif ENABLED(BED_CENTER_AT_0_0)
  #if ENABLED(DELTA)
    #define Y_HOME_POS 0
  #else
    #define Y_HOME_POS ((Y_BED_SIZE) * (Y_HOME_DIR) * 0.5)
  #endif
#else
  #if ENABLED(DELTA)
    #define Y_HOME_POS (Y_MIN_POS + (Y_BED_SIZE) * 0.5)
  #else
    #define Y_HOME_POS (Y_HOME_DIR < 0 ? Y_MIN_POS : Y_MAX_POS)
  #endif
#endif

#ifdef MANUAL_Z_HOME_POS
  #define Z_HOME_POS MANUAL_Z_HOME_POS
#else
  #define Z_HOME_POS (Z_HOME_DIR < 0 ? Z_MIN_POS : Z_MAX_POS)
#endif

/**
 * If DELTA_HEIGHT isn't defined use the old setting
 */
#if ENABLED(DELTA) && !defined(DELTA_HEIGHT)
  #define DELTA_HEIGHT Z_HOME_POS
#endif

/**
 * Z Sled Probe requires Z_SAFE_HOMING
 */
#if ENABLED(Z_PROBE_SLED)
  #define Z_SAFE_HOMING
#endif

/**
 * DELTA should ignore Z_SAFE_HOMING and SLOWDOWN
 */
#if ENABLED(DELTA)
  #undef Z_SAFE_HOMING
  #undef SLOWDOWN
#endif

/**
 * Safe Homing Options
 */
#if ENABLED(Z_SAFE_HOMING)
  #ifndef Z_SAFE_HOMING_X_POINT
    #define Z_SAFE_HOMING_X_POINT X_CENTER
  #endif
  #ifndef Z_SAFE_HOMING_Y_POINT
    #define Z_SAFE_HOMING_Y_POINT Y_CENTER
  #endif
  #define X_TILT_FULCRUM Z_SAFE_HOMING_X_POINT
  #define Y_TILT_FULCRUM Z_SAFE_HOMING_Y_POINT
#else
  #define X_TILT_FULCRUM X_HOME_POS
  #define Y_TILT_FULCRUM Y_HOME_POS
#endif

/**
 * Host keep alive
 */
#ifndef DEFAULT_KEEPALIVE_INTERVAL
  #define DEFAULT_KEEPALIVE_INTERVAL 2
#endif

/**
 * Provide a MAX_AUTORETRACT for older configs
 */
#if ENABLED(FWRETRACT) && !defined(MAX_AUTORETRACT)
  #define MAX_AUTORETRACT 99
#endif

// MS1 MS2 Stepper Driver Microstepping mode table
#define MICROSTEP1 LOW,LOW
#if ENABLED(HEROIC_STEPPER_DRIVERS)
  #define MICROSTEP128 LOW,HIGH
#else
  #define MICROSTEP2 HIGH,LOW
  #define MICROSTEP4 LOW,HIGH
#endif
#define MICROSTEP8 HIGH,HIGH
#define MICROSTEP16 HIGH,HIGH

/**
 * Override here because this is set in Configuration_adv.h
 */
#if ENABLED(ULTIPANEL) && DISABLED(ELB_FULL_GRAPHIC_CONTROLLER)
  #undef SD_DETECT_INVERTED
#endif

/**
 * Set defaults for missing (newer) options
 */
#ifndef DISABLE_INACTIVE_X
  #define DISABLE_INACTIVE_X DISABLE_X
#endif
#ifndef DISABLE_INACTIVE_Y
  #define DISABLE_INACTIVE_Y DISABLE_Y
#endif
#ifndef DISABLE_INACTIVE_Z
  #define DISABLE_INACTIVE_Z DISABLE_Z
#endif
#ifndef DISABLE_INACTIVE_E
  #define DISABLE_INACTIVE_E DISABLE_E
#endif

// Power Signal Control Definitions
// By default use ATX definition
#ifndef POWER_SUPPLY
  #define POWER_SUPPLY 1
#endif
#if (POWER_SUPPLY == 1)     // 1 = ATX
  #define PS_ON_AWAKE  LOW
  #define PS_ON_ASLEEP HIGH
#elif (POWER_SUPPLY == 2)   // 2 = X-Box 360 203W
  #define PS_ON_AWAKE  HIGH
  #define PS_ON_ASLEEP LOW
#endif
#define HAS_POWER_SWITCH (POWER_SUPPLY > 0 && PIN_EXISTS(PS_ON))

/**
 * Temp Sensor defines
 */
#if TEMP_SENSOR_0 == -4
  #define HEATER_0_USES_AD8495
#elif TEMP_SENSOR_0 == -3
  #define HEATER_0_USES_MAX6675
  #define MAX6675_IS_MAX31855
  #define MAX6675_TMIN -270
  #define MAX6675_TMAX 1800
#elif TEMP_SENSOR_0 == -2
  #define HEATER_0_USES_MAX6675
  #define MAX6675_TMIN 0
  #define MAX6675_TMAX 1024
#elif TEMP_SENSOR_0 == -1
  #define HEATER_0_USES_AD595
#elif TEMP_SENSOR_0 == 0
  #undef HEATER_0_MINTEMP
  #undef HEATER_0_MAXTEMP
#elif TEMP_SENSOR_0 > 0
  #define THERMISTORHEATER_0 TEMP_SENSOR_0
  #define HEATER_0_USES_THERMISTOR
#endif

#if TEMP_SENSOR_1 == -4
  #define HEATER_1_USES_AD8495
#elif TEMP_SENSOR_1 == -3
  #error "MAX31855 Thermocouples (-3) not supported for TEMP_SENSOR_1."
#elif TEMP_SENSOR_1 == -2
  #error "MAX6675 Thermocouples (-2) not supported for TEMP_SENSOR_1."
#elif TEMP_SENSOR_1 == -1
  #define HEATER_1_USES_AD595
#elif TEMP_SENSOR_1 == 0
  #undef HEATER_1_MINTEMP
  #undef HEATER_1_MAXTEMP
#elif TEMP_SENSOR_1 > 0
  #define THERMISTORHEATER_1 TEMP_SENSOR_1
  #define HEATER_1_USES_THERMISTOR
#endif

#if TEMP_SENSOR_2 == -4
  #define HEATER_2_USES_AD8495
#elif TEMP_SENSOR_2 == -3
  #error "MAX31855 Thermocouples (-3) not supported for TEMP_SENSOR_2."
#elif TEMP_SENSOR_2 == -2
  #error "MAX6675 Thermocouples (-2) not supported for TEMP_SENSOR_2."
#elif TEMP_SENSOR_2 == -1
  #define HEATER_2_USES_AD595
#elif TEMP_SENSOR_2 == 0
  #undef HEATER_2_MINTEMP
  #undef HEATER_2_MAXTEMP
#elif TEMP_SENSOR_2 > 0
  #define THERMISTORHEATER_2 TEMP_SENSOR_2
  #define HEATER_2_USES_THERMISTOR
#endif

#if TEMP_SENSOR_3 == -4
  #define HEATER_3_USES_AD8495
#elif TEMP_SENSOR_3 == -3
  #error "MAX31855 Thermocouples (-3) not supported for TEMP_SENSOR_3."
#elif TEMP_SENSOR_3 == -2
  #error "MAX6675 Thermocouples (-2) not supported for TEMP_SENSOR_3."
#elif TEMP_SENSOR_3 == -1
  #define HEATER_3_USES_AD595
#elif TEMP_SENSOR_3 == 0
  #undef HEATER_3_MINTEMP
  #undef HEATER_3_MAXTEMP
#elif TEMP_SENSOR_3 > 0
  #define THERMISTORHEATER_3 TEMP_SENSOR_3
  #define HEATER_3_USES_THERMISTOR
#endif

#if TEMP_SENSOR_4 == -4
  #define HEATER_4_USES_AD8495
#elif TEMP_SENSOR_4 == -3
  #error "MAX31855 Thermocouples (-3) not supported for TEMP_SENSOR_4."
#elif TEMP_SENSOR_4 == -2
  #error "MAX6675 Thermocouples (-2) not supported for TEMP_SENSOR_4."
#elif TEMP_SENSOR_4 == -1
  #define HEATER_4_USES_AD595
#elif TEMP_SENSOR_4 == 0
  #undef HEATER_4_MINTEMP
  #undef HEATER_4_MAXTEMP
#elif TEMP_SENSOR_4 > 0
  #define THERMISTORHEATER_4 TEMP_SENSOR_4
  #define HEATER_4_USES_THERMISTOR
#endif

#if TEMP_SENSOR_BED == -4
  #define HEATER_BED_USES_AD8495
#elif TEMP_SENSOR_BED == -3
  #error "MAX31855 Thermocouples (-3) not supported for TEMP_SENSOR_BED."
#elif TEMP_SENSOR_BED == -2
  #error "MAX6675 Thermocouples (-2) not supported for TEMP_SENSOR_BED."
#elif TEMP_SENSOR_BED == -1
  #define HEATER_BED_USES_AD595
#elif TEMP_SENSOR_BED == 0
  #undef BED_MINTEMP
  #undef BED_MAXTEMP
#elif TEMP_SENSOR_BED > 0
  #define THERMISTORBED TEMP_SENSOR_BED
  #define HEATER_BED_USES_THERMISTOR
#endif

#if TEMP_SENSOR_CHAMBER == -4
  #define HEATER_CHAMBER_USES_AD8495
#elif TEMP_SENSOR_CHAMBER == -3
  #error "MAX31855 Thermocouples (-3) not supported for TEMP_SENSOR_CHAMBER."
#elif TEMP_SENSOR_CHAMBER == -2
  #error "MAX6675 Thermocouples (-2) not supported for TEMP_SENSOR_CHAMBER."
#elif TEMP_SENSOR_CHAMBER == -1
  #define HEATER_CHAMBER_USES_AD595
#elif TEMP_SENSOR_CHAMBER > 0
  #define THERMISTORCHAMBER TEMP_SENSOR_CHAMBER
  #define HEATER_CHAMBER_USES_THERMISTOR
#endif

#define HOTEND_USES_THERMISTOR (ENABLED(HEATER_0_USES_THERMISTOR) || ENABLED(HEATER_1_USES_THERMISTOR) || ENABLED(HEATER_2_USES_THERMISTOR) || ENABLED(HEATER_3_USES_THERMISTOR) || ENABLED(HEATER_4_USES_THERMISTOR))

/**
 * Default hotend offsets, if not defined
 */
#define HAS_HOTEND_OFFSET_Z (HOTENDS > 1 && (ENABLED(DUAL_X_CARRIAGE) || ENABLED(SWITCHING_NOZZLE) || ENABLED(PARKING_EXTRUDER)))
#if HOTENDS > 1
  #ifndef HOTEND_OFFSET_X
    #define HOTEND_OFFSET_X { 0 } // X offsets for each extruder
  #endif
  #ifndef HOTEND_OFFSET_Y
    #define HOTEND_OFFSET_Y { 0 } // Y offsets for each extruder
  #endif
  #if HAS_HOTEND_OFFSET_Z && !defined(HOTEND_OFFSET_Z)
    #define HOTEND_OFFSET_Z { 0 }
  #endif
#endif

/**
 * ARRAY_BY_EXTRUDERS based on EXTRUDERS
 */
#define ARRAY_BY_EXTRUDERS(...) ARRAY_N(EXTRUDERS, __VA_ARGS__)
#define ARRAY_BY_EXTRUDERS1(v1) ARRAY_BY_EXTRUDERS(v1, v1, v1, v1, v1, v1)

/**
 * ARRAY_BY_HOTENDS based on HOTENDS
 */
#define ARRAY_BY_HOTENDS(...) ARRAY_N(HOTENDS, __VA_ARGS__)
#define ARRAY_BY_HOTENDS1(v1) ARRAY_BY_HOTENDS(v1, v1, v1, v1, v1, v1)

/**
 * Driver Timings
 * NOTE: Driver timing order is longest-to-shortest duration.
 *       Preserve this ordering when adding new drivers.
 */
#ifndef MINIMUM_STEPPER_DIR_DELAY
  #if HAS_DRIVER(TB6560)
    #define MINIMUM_STEPPER_DIR_DELAY 15000
  #elif HAS_DRIVER(TB6600)
    #define MINIMUM_STEPPER_DIR_DELAY 1500
  #elif HAS_DRIVER(DRV8825)
    #define MINIMUM_STEPPER_DIR_DELAY 650
  #elif HAS_DRIVER(LV8729)
    #define MINIMUM_STEPPER_DIR_DELAY 500
  #elif HAS_DRIVER(A4988)
    #define MINIMUM_STEPPER_DIR_DELAY 200
  #elif HAS_TRINAMIC || HAS_DRIVER(TMC2130_STANDALONE) || HAS_DRIVER(TMC2208_STANDALONE) || HAS_DRIVER(TMC26X_STANDALONE) || HAS_DRIVER(TMC2660_STANDALONE)
    #define MINIMUM_STEPPER_DIR_DELAY 20
  #else
    #define MINIMUM_STEPPER_DIR_DELAY 0   // Expect at least 10µS since one Stepper ISR must transpire
  #endif
#endif

#ifndef MINIMUM_STEPPER_PULSE
  #if HAS_DRIVER(TB6560)
    #define MINIMUM_STEPPER_PULSE 30
  #elif HAS_DRIVER(TB6600)
    #define MINIMUM_STEPPER_PULSE 3
  #elif HAS_DRIVER(DRV8825)
    #define MINIMUM_STEPPER_PULSE 2
  #elif HAS_DRIVER(A4988) || HAS_DRIVER(LV8729)
    #define MINIMUM_STEPPER_PULSE 1
  #elif HAS_TRINAMIC || HAS_DRIVER(TMC2130_STANDALONE) || HAS_DRIVER(TMC2208_STANDALONE) || HAS_DRIVER(TMC26X_STANDALONE) || HAS_DRIVER(TMC2660_STANDALONE)
    #define MINIMUM_STEPPER_PULSE 0
  #else
    #define MINIMUM_STEPPER_PULSE 2
  #endif
#endif

#ifndef MAXIMUM_STEPPER_RATE
  #if HAS_DRIVER(TB6560)
    #define MAXIMUM_STEPPER_RATE 15000
  #elif HAS_DRIVER(LV8729)
    #define MAXIMUM_STEPPER_RATE 130000
  #elif HAS_DRIVER(TB6600)
    #define MAXIMUM_STEPPER_RATE 150000
  #elif HAS_DRIVER(DRV8825)
    #define MAXIMUM_STEPPER_RATE 250000
  #elif HAS_TRINAMIC || HAS_DRIVER(TMC2130_STANDALONE) || HAS_DRIVER(TMC2208_STANDALONE) || HAS_DRIVER(TMC26X_STANDALONE) || HAS_DRIVER(TMC2660_STANDALONE)
    #define MAXIMUM_STEPPER_RATE 400000
  #elif HAS_DRIVER(A4988)
    #define MAXIMUM_STEPPER_RATE 500000
  #else
    #define MAXIMUM_STEPPER_RATE 250000
  #endif
#endif

/**
 * X_DUAL_ENDSTOPS endstop reassignment
 */
#if ENABLED(X_DUAL_ENDSTOPS)
  #if X_HOME_DIR > 0
    #if X2_USE_ENDSTOP == _XMIN_
      #define X2_MAX_ENDSTOP_INVERTING X_MIN_ENDSTOP_INVERTING
      #define X2_MAX_PIN X_MIN_PIN
    #elif X2_USE_ENDSTOP == _XMAX_
      #define X2_MAX_ENDSTOP_INVERTING X_MAX_ENDSTOP_INVERTING
      #define X2_MAX_PIN X_MAX_PIN
    #elif X2_USE_ENDSTOP == _YMIN_
      #define X2_MAX_ENDSTOP_INVERTING Y_MIN_ENDSTOP_INVERTING
      #define X2_MAX_PIN Y_MIN_PIN
    #elif X2_USE_ENDSTOP == _YMAX_
      #define X2_MAX_ENDSTOP_INVERTING Y_MAX_ENDSTOP_INVERTING
      #define X2_MAX_PIN Y_MAX_PIN
    #elif X2_USE_ENDSTOP == _ZMIN_
      #define X2_MAX_ENDSTOP_INVERTING Z_MIN_ENDSTOP_INVERTING
      #define X2_MAX_PIN Z_MIN_PIN
    #elif X2_USE_ENDSTOP == _ZMAX_
      #define X2_MAX_ENDSTOP_INVERTING Z_MAX_ENDSTOP_INVERTING
      #define X2_MAX_PIN Z_MAX_PIN
    #else
      #define X2_MAX_ENDSTOP_INVERTING false
    #endif
    #define X2_MIN_ENDSTOP_INVERTING false
  #else
    #if X2_USE_ENDSTOP == _XMIN_
      #define X2_MIN_ENDSTOP_INVERTING X_MIN_ENDSTOP_INVERTING
      #define X2_MIN_PIN X_MIN_PIN
    #elif X2_USE_ENDSTOP == _XMAX_
      #define X2_MIN_ENDSTOP_INVERTING X_MAX_ENDSTOP_INVERTING
      #define X2_MIN_PIN X_MAX_PIN
    #elif X2_USE_ENDSTOP == _YMIN_
      #define X2_MIN_ENDSTOP_INVERTING Y_MIN_ENDSTOP_INVERTING
      #define X2_MIN_PIN Y_MIN_PIN
    #elif X2_USE_ENDSTOP == _YMAX_
      #define X2_MIN_ENDSTOP_INVERTING Y_MAX_ENDSTOP_INVERTING
      #define X2_MIN_PIN Y_MAX_PIN
    #elif X2_USE_ENDSTOP == _ZMIN_
      #define X2_MIN_ENDSTOP_INVERTING Z_MIN_ENDSTOP_INVERTING
      #define X2_MIN_PIN Z_MIN_PIN
    #elif X2_USE_ENDSTOP == _ZMAX_
      #define X2_MIN_ENDSTOP_INVERTING Z_MAX_ENDSTOP_INVERTING
      #define X2_MIN_PIN Z_MAX_PIN
    #else
      #define X2_MIN_ENDSTOP_INVERTING false
    #endif
    #define X2_MAX_ENDSTOP_INVERTING false
  #endif
#endif

// Is an endstop plug used for the X2 endstop?
#define IS_X2_ENDSTOP(A,M) (ENABLED(X_DUAL_ENDSTOPS) && X2_USE_ENDSTOP == _##A##M##_)

/**
 * Y_DUAL_ENDSTOPS endstop reassignment
 */
#if ENABLED(Y_DUAL_ENDSTOPS)
  #if Y_HOME_DIR > 0
    #if Y2_USE_ENDSTOP == _XMIN_
      #define Y2_MAX_ENDSTOP_INVERTING X_MIN_ENDSTOP_INVERTING
      #define Y2_MAX_PIN X_MIN_PIN
    #elif Y2_USE_ENDSTOP == _XMAX_
      #define Y2_MAX_ENDSTOP_INVERTING X_MAX_ENDSTOP_INVERTING
      #define Y2_MAX_PIN X_MAX_PIN
    #elif Y2_USE_ENDSTOP == _YMIN_
      #define Y2_MAX_ENDSTOP_INVERTING Y_MIN_ENDSTOP_INVERTING
      #define Y2_MAX_PIN Y_MIN_PIN
    #elif Y2_USE_ENDSTOP == _YMAX_
      #define Y2_MAX_ENDSTOP_INVERTING Y_MAX_ENDSTOP_INVERTING
      #define Y2_MAX_PIN Y_MAX_PIN
    #elif Y2_USE_ENDSTOP == _ZMIN_
      #define Y2_MAX_ENDSTOP_INVERTING Z_MIN_ENDSTOP_INVERTING
      #define Y2_MAX_PIN Z_MIN_PIN
    #elif Y2_USE_ENDSTOP == _ZMAX_
      #define Y2_MAX_ENDSTOP_INVERTING Z_MAX_ENDSTOP_INVERTING
      #define Y2_MAX_PIN Z_MAX_PIN
    #else
      #define Y2_MAX_ENDSTOP_INVERTING false
    #endif
    #define Y2_MIN_ENDSTOP_INVERTING false
  #else
    #if Y2_USE_ENDSTOP == _XMIN_
      #define Y2_MIN_ENDSTOP_INVERTING X_MIN_ENDSTOP_INVERTING
      #define Y2_MIN_PIN X_MIN_PIN
    #elif Y2_USE_ENDSTOP == _XMAX_
      #define Y2_MIN_ENDSTOP_INVERTING X_MAX_ENDSTOP_INVERTING
      #define Y2_MIN_PIN X_MAX_PIN
    #elif Y2_USE_ENDSTOP == _YMIN_
      #define Y2_MIN_ENDSTOP_INVERTING Y_MIN_ENDSTOP_INVERTING
      #define Y2_MIN_PIN Y_MIN_PIN
    #elif Y2_USE_ENDSTOP == _YMAX_
      #define Y2_MIN_ENDSTOP_INVERTING Y_MAX_ENDSTOP_INVERTING
      #define Y2_MIN_PIN Y_MAX_PIN
    #elif Y2_USE_ENDSTOP == _ZMIN_
      #define Y2_MIN_ENDSTOP_INVERTING Z_MIN_ENDSTOP_INVERTING
      #define Y2_MIN_PIN Z_MIN_PIN
    #elif Y2_USE_ENDSTOP == _ZMAX_
      #define Y2_MIN_ENDSTOP_INVERTING Z_MAX_ENDSTOP_INVERTING
      #define Y2_MIN_PIN Z_MAX_PIN
    #else
      #define Y2_MIN_ENDSTOP_INVERTING false
    #endif
    #define Y2_MAX_ENDSTOP_INVERTING false
  #endif
#endif

// Is an endstop plug used for the Y2 endstop or the bed probe?
#define IS_Y2_ENDSTOP(A,M) (ENABLED(Y_DUAL_ENDSTOPS) && Y2_USE_ENDSTOP == _##A##M##_)

/**
 * Z_DUAL_ENDSTOPS endstop reassignment
 */
#if ENABLED(Z_DUAL_ENDSTOPS)
  #if Z_HOME_DIR > 0
    #if Z2_USE_ENDSTOP == _XMIN_
      #define Z2_MAX_ENDSTOP_INVERTING X_MIN_ENDSTOP_INVERTING
      #define Z2_MAX_PIN X_MIN_PIN
    #elif Z2_USE_ENDSTOP == _XMAX_
      #define Z2_MAX_ENDSTOP_INVERTING X_MAX_ENDSTOP_INVERTING
      #define Z2_MAX_PIN X_MAX_PIN
    #elif Z2_USE_ENDSTOP == _YMIN_
      #define Z2_MAX_ENDSTOP_INVERTING Y_MIN_ENDSTOP_INVERTING
      #define Z2_MAX_PIN Y_MIN_PIN
    #elif Z2_USE_ENDSTOP == _YMAX_
      #define Z2_MAX_ENDSTOP_INVERTING Y_MAX_ENDSTOP_INVERTING
      #define Z2_MAX_PIN Y_MAX_PIN
    #elif Z2_USE_ENDSTOP == _ZMIN_
      #define Z2_MAX_ENDSTOP_INVERTING Z_MIN_ENDSTOP_INVERTING
      #define Z2_MAX_PIN Z_MIN_PIN
    #elif Z2_USE_ENDSTOP == _ZMAX_
      #define Z2_MAX_ENDSTOP_INVERTING Z_MAX_ENDSTOP_INVERTING
      #define Z2_MAX_PIN Z_MAX_PIN
    #else
      #define Z2_MAX_ENDSTOP_INVERTING false
    #endif
    #define Z2_MIN_ENDSTOP_INVERTING false
  #else
    #if Z2_USE_ENDSTOP == _XMIN_
      #define Z2_MIN_ENDSTOP_INVERTING X_MIN_ENDSTOP_INVERTING
      #define Z2_MIN_PIN X_MIN_PIN
    #elif Z2_USE_ENDSTOP == _XMAX_
      #define Z2_MIN_ENDSTOP_INVERTING X_MAX_ENDSTOP_INVERTING
      #define Z2_MIN_PIN X_MAX_PIN
    #elif Z2_USE_ENDSTOP == _YMIN_
      #define Z2_MIN_ENDSTOP_INVERTING Y_MIN_ENDSTOP_INVERTING
      #define Z2_MIN_PIN Y_MIN_PIN
    #elif Z2_USE_ENDSTOP == _YMAX_
      #define Z2_MIN_ENDSTOP_INVERTING Y_MAX_ENDSTOP_INVERTING
      #define Z2_MIN_PIN Y_MAX_PIN
    #elif Z2_USE_ENDSTOP == _ZMIN_
      #define Z2_MIN_ENDSTOP_INVERTING Z_MIN_ENDSTOP_INVERTING
      #define Z2_MIN_PIN Z_MIN_PIN
    #elif Z2_USE_ENDSTOP == _ZMAX_
      #define Z2_MIN_ENDSTOP_INVERTING Z_MAX_ENDSTOP_INVERTING
      #define Z2_MIN_PIN Z_MAX_PIN
    #else
      #define Z2_MIN_ENDSTOP_INVERTING false
    #endif
    #define Z2_MAX_ENDSTOP_INVERTING false
  #endif
#endif

// Is an endstop plug used for the Z2 endstop or the bed probe?
#define IS_Z2_OR_PROBE(A,M) ( \
     (ENABLED(Z_DUAL_ENDSTOPS) && Z2_USE_ENDSTOP == _##A##M##_) \
  || (ENABLED(Z_MIN_PROBE_ENDSTOP) && Z_MIN_PROBE_PIN == A##_##M##_PIN ) )

/**
 * Set ENDSTOPPULLUPS for active endstop switches
 */
#if ENABLED(ENDSTOPPULLUPS)
  #if ENABLED(USE_XMAX_PLUG)
    #define ENDSTOPPULLUP_XMAX
  #endif
  #if ENABLED(USE_YMAX_PLUG)
    #define ENDSTOPPULLUP_YMAX
  #endif
  #if ENABLED(USE_ZMAX_PLUG)
    #define ENDSTOPPULLUP_ZMAX
  #endif
  #if ENABLED(USE_XMIN_PLUG)
    #define ENDSTOPPULLUP_XMIN
  #endif
  #if ENABLED(USE_YMIN_PLUG)
    #define ENDSTOPPULLUP_YMIN
  #endif
  #if ENABLED(USE_ZMIN_PLUG)
    #define ENDSTOPPULLUP_ZMIN
  #endif
#endif

/**
 * Shorthand for pin tests, used wherever needed
 */

// Steppers
#define HAS_X_ENABLE      (PIN_EXISTS(X_ENABLE))
#define HAS_X_DIR         (PIN_EXISTS(X_DIR))
#define HAS_X_STEP        (PIN_EXISTS(X_STEP))
#define HAS_X_MICROSTEPS  (PIN_EXISTS(X_MS1))

#define HAS_X2_ENABLE     (PIN_EXISTS(X2_ENABLE))
#define HAS_X2_DIR        (PIN_EXISTS(X2_DIR))
#define HAS_X2_STEP       (PIN_EXISTS(X2_STEP))
#define HAS_X2_MICROSTEPS (PIN_EXISTS(X2_MS1))

#define HAS_Y_ENABLE      (PIN_EXISTS(Y_ENABLE))
#define HAS_Y_DIR         (PIN_EXISTS(Y_DIR))
#define HAS_Y_STEP        (PIN_EXISTS(Y_STEP))
#define HAS_Y_MICROSTEPS  (PIN_EXISTS(Y_MS1))

#define HAS_Y2_ENABLE     (PIN_EXISTS(Y2_ENABLE))
#define HAS_Y2_DIR        (PIN_EXISTS(Y2_DIR))
#define HAS_Y2_STEP       (PIN_EXISTS(Y2_STEP))
#define HAS_Y2_MICROSTEPS (PIN_EXISTS(Y2_MS1))

#define HAS_Z_ENABLE      (PIN_EXISTS(Z_ENABLE))
#define HAS_Z_DIR         (PIN_EXISTS(Z_DIR))
#define HAS_Z_STEP        (PIN_EXISTS(Z_STEP))
#define HAS_Z_MICROSTEPS  (PIN_EXISTS(Z_MS1))

#define HAS_Z2_ENABLE     (PIN_EXISTS(Z2_ENABLE))
#define HAS_Z2_DIR        (PIN_EXISTS(Z2_DIR))
#define HAS_Z2_STEP       (PIN_EXISTS(Z2_STEP))
#define HAS_Z2_MICROSTEPS (PIN_EXISTS(Z2_MS1))

// Extruder steppers and solenoids
#define HAS_E0_ENABLE     (PIN_EXISTS(E0_ENABLE))
#define HAS_E0_DIR        (PIN_EXISTS(E0_DIR))
#define HAS_E0_STEP       (PIN_EXISTS(E0_STEP))
#define HAS_E0_MICROSTEPS (PIN_EXISTS(E0_MS1))
#define HAS_SOLENOID_0    (PIN_EXISTS(SOL0))

#define HAS_E1_ENABLE     (PIN_EXISTS(E1_ENABLE))
#define HAS_E1_DIR        (PIN_EXISTS(E1_DIR))
#define HAS_E1_STEP       (PIN_EXISTS(E1_STEP))
#define HAS_E1_MICROSTEPS (PIN_EXISTS(E1_MS1))
#define HAS_SOLENOID_1    (PIN_EXISTS(SOL1))

#define HAS_E2_ENABLE     (PIN_EXISTS(E2_ENABLE))
#define HAS_E2_DIR        (PIN_EXISTS(E2_DIR))
#define HAS_E2_STEP       (PIN_EXISTS(E2_STEP))
#define HAS_E2_MICROSTEPS (PIN_EXISTS(E2_MS1))
#define HAS_SOLENOID_2    (PIN_EXISTS(SOL2))

#define HAS_E3_ENABLE     (PIN_EXISTS(E3_ENABLE))
#define HAS_E3_DIR        (PIN_EXISTS(E3_DIR))
#define HAS_E3_STEP       (PIN_EXISTS(E3_STEP))
#define HAS_E3_MICROSTEPS (PIN_EXISTS(E3_MS1))
#define HAS_SOLENOID_3    (PIN_EXISTS(SOL3))

#define HAS_E4_ENABLE     (PIN_EXISTS(E4_ENABLE))
#define HAS_E4_DIR        (PIN_EXISTS(E4_DIR))
#define HAS_E4_STEP       (PIN_EXISTS(E4_STEP))
#define HAS_E4_MICROSTEPS (PIN_EXISTS(E4_MS1))
#define HAS_SOLENOID_4    (PIN_EXISTS(SOL4))

// Trinamic Stepper Drivers
#define HAS_STEALTHCHOP (HAS_DRIVER(TMC2130) || HAS_DRIVER(TMC2208))
#define HAS_STALLGUARD  (HAS_DRIVER(TMC2130) || HAS_DRIVER(TMC2660))
#define AXIS_HAS_STEALTHCHOP(ST) ( AXIS_DRIVER_TYPE(ST, TMC2130) || AXIS_DRIVER_TYPE(ST, TMC2208) )
#define AXIS_HAS_STALLGUARD(ST) ( AXIS_DRIVER_TYPE(ST, TMC2130) || AXIS_DRIVER_TYPE(ST, TMC2660) )

#if ENABLED(SENSORLESS_HOMING)
  // Disable Z axis sensorless homing if a probe is used to home the Z axis
  #if HOMING_Z_WITH_PROBE
    #undef Z_HOMING_SENSITIVITY
  #endif
  #define X_SENSORLESS (AXIS_HAS_STALLGUARD(X) && defined(X_HOMING_SENSITIVITY))
  #define Y_SENSORLESS (AXIS_HAS_STALLGUARD(Y) && defined(Y_HOMING_SENSITIVITY))
  #define Z_SENSORLESS (AXIS_HAS_STALLGUARD(Z) && defined(Z_HOMING_SENSITIVITY))
#endif

// Endstops and bed probe
#define HAS_STOP_TEST(A,M) (PIN_EXISTS(A##_##M) && !IS_X2_ENDSTOP(A,M) && !IS_Y2_ENDSTOP(A,M) && !IS_Z2_OR_PROBE(A,M))
#define HAS_X_MIN HAS_STOP_TEST(X,MIN)
#define HAS_X_MAX HAS_STOP_TEST(X,MAX)
#define HAS_Y_MIN HAS_STOP_TEST(Y,MIN)
#define HAS_Y_MAX HAS_STOP_TEST(Y,MAX)
#define HAS_Z_MIN HAS_STOP_TEST(Z,MIN)
#define HAS_Z_MAX HAS_STOP_TEST(Z,MAX)
#define HAS_X2_MIN (PIN_EXISTS(X2_MIN))
#define HAS_X2_MAX (PIN_EXISTS(X2_MAX))
#define HAS_Y2_MIN (PIN_EXISTS(Y2_MIN))
#define HAS_Y2_MAX (PIN_EXISTS(Y2_MAX))
#define HAS_Z2_MIN (PIN_EXISTS(Z2_MIN))
#define HAS_Z2_MAX (PIN_EXISTS(Z2_MAX))
#define HAS_Z_MIN_PROBE_PIN (PIN_EXISTS(Z_MIN_PROBE))

// ADC Temp Sensors (Thermistor or Thermocouple with amplifier ADC interface)
#define HAS_ADC_TEST(P) (PIN_EXISTS(TEMP_##P) && TEMP_SENSOR_##P != 0 && DISABLED(HEATER_##P##_USES_MAX6675))
#define HAS_TEMP_ADC_0 HAS_ADC_TEST(0)
#define HAS_TEMP_ADC_1 HAS_ADC_TEST(1)
#define HAS_TEMP_ADC_2 HAS_ADC_TEST(2)
#define HAS_TEMP_ADC_3 HAS_ADC_TEST(3)
#define HAS_TEMP_ADC_4 HAS_ADC_TEST(4)
#define HAS_TEMP_ADC_BED HAS_ADC_TEST(BED)
#define HAS_TEMP_ADC_CHAMBER HAS_ADC_TEST(CHAMBER)

#define HAS_TEMP_HOTEND (HAS_TEMP_ADC_0 || ENABLED(HEATER_0_USES_MAX6675))
#define HAS_TEMP_BED HAS_TEMP_ADC_BED
#define HAS_TEMP_CHAMBER HAS_TEMP_ADC_CHAMBER

// Heaters
#define HAS_HEATER_0 (PIN_EXISTS(HEATER_0))
#define HAS_HEATER_1 (PIN_EXISTS(HEATER_1))
#define HAS_HEATER_2 (PIN_EXISTS(HEATER_2))
#define HAS_HEATER_3 (PIN_EXISTS(HEATER_3))
#define HAS_HEATER_4 (PIN_EXISTS(HEATER_4))
#define HAS_HEATER_BED (PIN_EXISTS(HEATER_BED))

// Shorthand for common combinations
#define HAS_HEATED_BED (HAS_TEMP_BED && HAS_HEATER_BED)
#define HAS_TEMP_SENSOR (HAS_TEMP_HOTEND || HAS_HEATED_BED || HAS_TEMP_CHAMBER)

// PID heating
#if !HAS_HEATED_BED
  #undef PIDTEMPBED
#endif
#define HAS_PID_HEATING (ENABLED(PIDTEMP) || ENABLED(PIDTEMPBED))
#define HAS_PID_FOR_BOTH (ENABLED(PIDTEMP) && ENABLED(PIDTEMPBED))

// Thermal protection
#define HAS_THERMALLY_PROTECTED_BED (HAS_HEATED_BED && ENABLED(THERMAL_PROTECTION_BED))
#define WATCH_HOTENDS (ENABLED(THERMAL_PROTECTION_HOTENDS) && WATCH_TEMP_PERIOD > 0)
#define WATCH_THE_BED (HAS_THERMALLY_PROTECTED_BED && WATCH_BED_TEMP_PERIOD > 0)

// Auto fans
#define HAS_AUTO_FAN_0 (PIN_EXISTS(E0_AUTO_FAN))
#define HAS_AUTO_FAN_1 (HOTENDS > 1 && PIN_EXISTS(E1_AUTO_FAN))
#define HAS_AUTO_FAN_2 (HOTENDS > 2 && PIN_EXISTS(E2_AUTO_FAN))
#define HAS_AUTO_FAN_3 (HOTENDS > 3 && PIN_EXISTS(E3_AUTO_FAN))
#define HAS_AUTO_FAN_4 (HOTENDS > 4 && PIN_EXISTS(E4_AUTO_FAN))
#define HAS_AUTO_CHAMBER_FAN (PIN_EXISTS(CHAMBER_AUTO_FAN))
#define HAS_AUTO_FAN (HAS_AUTO_FAN_0 || HAS_AUTO_FAN_1 || HAS_AUTO_FAN_2 || HAS_AUTO_FAN_3 || HAS_AUTO_CHAMBER_FAN)
#define AUTO_1_IS_0 (E1_AUTO_FAN_PIN == E0_AUTO_FAN_PIN)
#define AUTO_2_IS_0 (E2_AUTO_FAN_PIN == E0_AUTO_FAN_PIN)
#define AUTO_2_IS_1 (E2_AUTO_FAN_PIN == E1_AUTO_FAN_PIN)
#define AUTO_3_IS_0 (E3_AUTO_FAN_PIN == E0_AUTO_FAN_PIN)
#define AUTO_3_IS_1 (E3_AUTO_FAN_PIN == E1_AUTO_FAN_PIN)
#define AUTO_3_IS_2 (E3_AUTO_FAN_PIN == E2_AUTO_FAN_PIN)
#define AUTO_4_IS_0 (E4_AUTO_FAN_PIN == E0_AUTO_FAN_PIN)
#define AUTO_4_IS_1 (E4_AUTO_FAN_PIN == E1_AUTO_FAN_PIN)
#define AUTO_4_IS_2 (E4_AUTO_FAN_PIN == E2_AUTO_FAN_PIN)
#define AUTO_4_IS_3 (E4_AUTO_FAN_PIN == E3_AUTO_FAN_PIN)
#define AUTO_CHAMBER_IS_0 (CHAMBER_AUTO_FAN_PIN == E0_AUTO_FAN_PIN)
#define AUTO_CHAMBER_IS_1 (CHAMBER_AUTO_FAN_PIN == E1_AUTO_FAN_PIN)
#define AUTO_CHAMBER_IS_2 (CHAMBER_AUTO_FAN_PIN == E2_AUTO_FAN_PIN)
#define AUTO_CHAMBER_IS_3 (CHAMBER_AUTO_FAN_PIN == E3_AUTO_FAN_PIN)
#define AUTO_CHAMBER_IS_4 (CHAMBER_AUTO_FAN_PIN == E4_AUTO_FAN_PIN)

// Other fans
#define HAS_FAN0 (PIN_EXISTS(FAN))
#define HAS_FAN1 (PIN_EXISTS(FAN1) && CONTROLLER_FAN_PIN != FAN1_PIN && E0_AUTO_FAN_PIN != FAN1_PIN && E1_AUTO_FAN_PIN != FAN1_PIN && E2_AUTO_FAN_PIN != FAN1_PIN && E3_AUTO_FAN_PIN != FAN1_PIN)
#define HAS_FAN2 (PIN_EXISTS(FAN2) && CONTROLLER_FAN_PIN != FAN2_PIN && E0_AUTO_FAN_PIN != FAN2_PIN && E1_AUTO_FAN_PIN != FAN2_PIN && E2_AUTO_FAN_PIN != FAN2_PIN && E3_AUTO_FAN_PIN != FAN2_PIN)
#define HAS_CONTROLLER_FAN (PIN_EXISTS(CONTROLLER_FAN))

// Servos
#define HAS_SERVO_0 (PIN_EXISTS(SERVO0))
#define HAS_SERVO_1 (PIN_EXISTS(SERVO1))
#define HAS_SERVO_2 (PIN_EXISTS(SERVO2))
#define HAS_SERVO_3 (PIN_EXISTS(SERVO3))
#define HAS_SERVOS (defined(NUM_SERVOS) && NUM_SERVOS > 0 && (HAS_SERVO_0 || HAS_SERVO_1 || HAS_SERVO_2 || HAS_SERVO_3))

#if HAS_SERVOS && !defined(Z_PROBE_SERVO_NR)
  #define Z_PROBE_SERVO_NR -1
#endif

// Sensors
#define HAS_FILAMENT_WIDTH_SENSOR (PIN_EXISTS(FILWIDTH))

// User Interface
#define HAS_HOME (PIN_EXISTS(HOME))
#define HAS_KILL (PIN_EXISTS(KILL))
#define HAS_SUICIDE (PIN_EXISTS(SUICIDE))
#define HAS_PHOTOGRAPH (PIN_EXISTS(PHOTOGRAPH))
#define HAS_BUZZER (PIN_EXISTS(BEEPER) || ENABLED(LCD_USE_I2C_BUZZER))
#define HAS_CASE_LIGHT (PIN_EXISTS(CASE_LIGHT) && ENABLED(CASE_LIGHT_ENABLE))

// Digital control
#define HAS_MICROSTEPS (HAS_X_MICROSTEPS || HAS_Y_MICROSTEPS || HAS_Z_MICROSTEPS || HAS_E0_MICROSTEPS || HAS_E1_MICROSTEPS || HAS_E2_MICROSTEPS || HAS_E3_MICROSTEPS || HAS_E4_MICROSTEPS)
#define HAS_STEPPER_RESET (PIN_EXISTS(STEPPER_RESET))
#define HAS_DIGIPOTSS (PIN_EXISTS(DIGIPOTSS))
#define HAS_MOTOR_CURRENT_PWM (PIN_EXISTS(MOTOR_CURRENT_PWM_XY) || PIN_EXISTS(MOTOR_CURRENT_PWM_Z) || PIN_EXISTS(MOTOR_CURRENT_PWM_E))

#if !HAS_TEMP_SENSOR
  #undef AUTO_REPORT_TEMPERATURES
#endif

#define HAS_AUTO_REPORTING (ENABLED(AUTO_REPORT_TEMPERATURES) || ENABLED(AUTO_REPORT_SD_STATUS))

/**
 * This setting is also used by M109 when trying to calculate
 * a ballpark safe margin to prevent wait-forever situation.
 */
#ifndef EXTRUDE_MINTEMP
  #define EXTRUDE_MINTEMP 170
#endif

/**
 * Helper Macros for heaters and extruder fan
 */
#define WRITE_HEATER_0P(v) WRITE(HEATER_0_PIN, v)
#if HOTENDS > 1 || ENABLED(HEATERS_PARALLEL)
  #define WRITE_HEATER_1(v) WRITE(HEATER_1_PIN, v)
  #if HOTENDS > 2
    #define WRITE_HEATER_2(v) WRITE(HEATER_2_PIN, v)
    #if HOTENDS > 3
      #define WRITE_HEATER_3(v) WRITE(HEATER_3_PIN, v)
      #if HOTENDS > 4
        #define WRITE_HEATER_4(v) WRITE(HEATER_4_PIN, v)
      #endif // HOTENDS > 4
    #endif // HOTENDS > 3
  #endif // HOTENDS > 2
#endif // HOTENDS > 1
#if ENABLED(HEATERS_PARALLEL)
  #define WRITE_HEATER_0(v) { WRITE_HEATER_0P(v); WRITE_HEATER_1(v); }
#else
  #define WRITE_HEATER_0(v) WRITE_HEATER_0P(v)
#endif

/**
 * Heated bed requires settings
 */
#if HAS_HEATED_BED
  #ifndef MAX_BED_POWER
    #define MAX_BED_POWER 255
  #endif
  #ifndef HEATER_BED_INVERTING
    #define HEATER_BED_INVERTING false
  #endif
  #define WRITE_HEATER_BED(v) WRITE(HEATER_BED_PIN, (v) ^ HEATER_BED_INVERTING)
#endif

/**
 * Up to 3 PWM fans
 */
#if HAS_FAN2
  #define FAN_COUNT 3
#elif HAS_FAN1
  #define FAN_COUNT 2
#elif HAS_FAN0
  #define FAN_COUNT 1
#else
  #define FAN_COUNT 0
#endif

#if HAS_FAN0
  #define WRITE_FAN(v) WRITE(FAN_PIN, v)
  #define WRITE_FAN0(v) WRITE_FAN(v)
#endif
#if HAS_FAN1
  #define WRITE_FAN1(v) WRITE(FAN1_PIN, v)
#endif
#if HAS_FAN2
  #define WRITE_FAN2(v) WRITE(FAN2_PIN, v)
#endif
#define WRITE_FAN_N(n, v) WRITE_FAN##n(v)

/**
 * Part Cooling fan multipliexer
 */
#define HAS_FANMUX PIN_EXISTS(FANMUX0)

/**
 * MIN/MAX fan PWM scaling
 */
#ifndef FAN_MIN_PWM
  #define FAN_MIN_PWM 0
#endif
#ifndef FAN_MAX_PWM
  #define FAN_MAX_PWM 255
#endif
#if FAN_MIN_PWM < 0 || FAN_MIN_PWM > 255
  #error "FAN_MIN_PWM must be a value from 0 to 255."
#elif FAN_MAX_PWM < 0 || FAN_MAX_PWM > 255
  #error "FAN_MAX_PWM must be a value from 0 to 255."
#elif FAN_MIN_PWM > FAN_MAX_PWM
  #error "FAN_MIN_PWM must be less than or equal to FAN_MAX_PWM."
#endif

/**
 * Bed Probe dependencies
 */
#if HAS_BED_PROBE
  #if ENABLED(ENDSTOPPULLUPS) && HAS_Z_MIN_PROBE_PIN
    #define ENDSTOPPULLUP_ZMIN_PROBE
  #endif
  #ifndef Z_PROBE_OFFSET_RANGE_MIN
    #define Z_PROBE_OFFSET_RANGE_MIN -20
  #endif
  #ifndef Z_PROBE_OFFSET_RANGE_MAX
    #define Z_PROBE_OFFSET_RANGE_MAX 20
  #endif
  #ifndef XY_PROBE_SPEED
    #ifdef HOMING_FEEDRATE_XY
      #define XY_PROBE_SPEED HOMING_FEEDRATE_XY
    #else
      #define XY_PROBE_SPEED 4000
    #endif
  #endif
#else
  #undef X_PROBE_OFFSET_FROM_EXTRUDER
  #undef Y_PROBE_OFFSET_FROM_EXTRUDER
  #undef Z_PROBE_OFFSET_FROM_EXTRUDER
  #define X_PROBE_OFFSET_FROM_EXTRUDER 0
  #define Y_PROBE_OFFSET_FROM_EXTRUDER 0
  #define Z_PROBE_OFFSET_FROM_EXTRUDER 0
#endif

/**
 * XYZ Bed Skew Correction
 */
#if ENABLED(SKEW_CORRECTION)
  #define SKEW_FACTOR_MIN -1
  #define SKEW_FACTOR_MAX 1

  #define _GET_SIDE(a,b,c) (SQRT(2*sq(a)+2*sq(b)-4*sq(c))*0.5)
  #define _SKEW_SIDE(a,b,c) tan(M_PI*0.5-acos((sq(a)-sq(b)-sq(c))/(2*c*b)))
  #define _SKEW_FACTOR(a,b,c) _SKEW_SIDE(float(a),_GET_SIDE(float(a),float(b),float(c)),float(c))

  #ifndef XY_SKEW_FACTOR
    constexpr float XY_SKEW_FACTOR = (
      #if defined(XY_DIAG_AC) && defined(XY_DIAG_BD) && defined(XY_SIDE_AD)
        _SKEW_FACTOR(XY_DIAG_AC, XY_DIAG_BD, XY_SIDE_AD)
      #else
        0.0
      #endif
    );
  #endif
  #ifndef XZ_SKEW_FACTOR
    #if defined(XY_SIDE_AD) && !defined(XZ_SIDE_AD)
      #define XZ_SIDE_AD XY_SIDE_AD
    #endif
    constexpr float XZ_SKEW_FACTOR = (
      #if defined(XZ_DIAG_AC) && defined(XZ_DIAG_BD) && defined(XZ_SIDE_AD)
        _SKEW_FACTOR(XZ_DIAG_AC, XZ_DIAG_BD, XZ_SIDE_AD)
      #else
        0.0
      #endif
    );
  #endif
  #ifndef YZ_SKEW_FACTOR
    constexpr float YZ_SKEW_FACTOR = (
      #if defined(YZ_DIAG_AC) && defined(YZ_DIAG_BD) && defined(YZ_SIDE_AD)
        _SKEW_FACTOR(YZ_DIAG_AC, YZ_DIAG_BD, YZ_SIDE_AD)
      #else
        0.0
      #endif
    );
  #endif
#endif // SKEW_CORRECTION

/**
 * Set granular options based on the specific type of leveling
 */
#define UBL_SEGMENTED  (ENABLED(AUTO_BED_LEVELING_UBL) && (ENABLED(DELTA)))
#define ABL_PLANAR     (ENABLED(AUTO_BED_LEVELING_LINEAR) || ENABLED(AUTO_BED_LEVELING_3POINT))
#define ABL_GRID       (ENABLED(AUTO_BED_LEVELING_LINEAR) || ENABLED(AUTO_BED_LEVELING_BILINEAR))
#define OLDSCHOOL_ABL  (ABL_PLANAR || ABL_GRID)
#define HAS_ABL        (OLDSCHOOL_ABL || ENABLED(AUTO_BED_LEVELING_UBL))
#define HAS_LEVELING   (HAS_ABL || ENABLED(MESH_BED_LEVELING))
#define HAS_AUTOLEVEL  (HAS_ABL && DISABLED(PROBE_MANUALLY))
#define HAS_MESH       (ENABLED(AUTO_BED_LEVELING_BILINEAR) || ENABLED(AUTO_BED_LEVELING_UBL) || ENABLED(MESH_BED_LEVELING))
#define PLANNER_LEVELING      (OLDSCHOOL_ABL || ENABLED(MESH_BED_LEVELING) || UBL_SEGMENTED || ENABLED(SKEW_CORRECTION))
#define HAS_PROBING_PROCEDURE (HAS_ABL || ENABLED(Z_MIN_PROBE_REPEATABILITY_TEST))
#define HAS_UBL_AND_CURVES (ENABLED(AUTO_BED_LEVELING_UBL) && !PLANNER_LEVELING && (ENABLED(ARC_SUPPORT) || ENABLED(BEZIER_CURVE_SUPPORT)))
#define HAS_FEEDRATE_SCALING (ENABLED(SCARA_FEEDRATE_SCALING) || ENABLED(DELTA_FEEDRATE_SCALING))

#if ENABLED(AUTO_BED_LEVELING_UBL)
  #undef LCD_BED_LEVELING
#endif

/**
 * Heater & Fan Pausing
 */
#if FAN_COUNT == 0
  #undef PROBING_FANS_OFF
#endif
#define QUIET_PROBING (HAS_BED_PROBE && (ENABLED(PROBING_HEATERS_OFF) || ENABLED(PROBING_FANS_OFF) || DELAY_BEFORE_PROBING > 0))
#define HEATER_IDLE_HANDLER (ENABLED(ADVANCED_PAUSE_FEATURE) || ENABLED(PROBING_HEATERS_OFF))

#if ENABLED(ADVANCED_PAUSE_FEATURE) && !defined(FILAMENT_CHANGE_SLOW_LOAD_LENGTH)
  #define FILAMENT_CHANGE_SLOW_LOAD_LENGTH 0
#endif

/**
 * Only constrain Z on DELTA / SCARA machines
 */
#if IS_KINEMATIC
  #undef MIN_SOFTWARE_ENDSTOP_X
  #undef MIN_SOFTWARE_ENDSTOP_Y
  #undef MAX_SOFTWARE_ENDSTOP_X
  #undef MAX_SOFTWARE_ENDSTOP_Y
#endif

/**
 * Bed Probing rectangular bounds
 * These can be further constrained in code for Delta and SCARA
 */

#ifndef MIN_PROBE_EDGE
  #define MIN_PROBE_EDGE 0
#endif

#if ENABLED(DELTA)
  /**
   * Delta radius/rod trimmers/angle trimmers
   */
  #define _PROBE_RADIUS (DELTA_PRINTABLE_RADIUS - (MIN_PROBE_EDGE))
  #ifndef DELTA_CALIBRATION_RADIUS
    #ifdef X_PROBE_OFFSET_FROM_EXTRUDER
      #define DELTA_CALIBRATION_RADIUS (DELTA_PRINTABLE_RADIUS - MAX3(abs(X_PROBE_OFFSET_FROM_EXTRUDER), abs(Y_PROBE_OFFSET_FROM_EXTRUDER), abs(MIN_PROBE_EDGE)))
    #else
      #define DELTA_CALIBRATION_RADIUS _PROBE_RADIUS
    #endif
  #endif
  #ifndef DELTA_ENDSTOP_ADJ
    #define DELTA_ENDSTOP_ADJ { 0, 0, 0 }
  #endif
  #ifndef DELTA_TOWER_ANGLE_TRIM
    #define DELTA_TOWER_ANGLE_TRIM {0, 0, 0}
  #endif
  #ifndef DELTA_RADIUS_TRIM_TOWER
    #define DELTA_RADIUS_TRIM_TOWER {0, 0, 0}
  #endif
  #ifndef DELTA_DIAGONAL_ROD_TRIM_TOWER
    #define DELTA_DIAGONAL_ROD_TRIM_TOWER {0, 0, 0}
  #endif

  // Probing points may be verified at compile time within the radius
  // using static_assert(HYPOT2(X2-X1,Y2-Y1)<=sq(DELTA_PRINTABLE_RADIUS),"bad probe point!")
  // so that may be added to SanityCheck.h in the future.
  #define _MIN_PROBE_X (X_CENTER - (_PROBE_RADIUS))
  #define _MIN_PROBE_Y (Y_CENTER - (_PROBE_RADIUS))
  #define _MAX_PROBE_X (X_CENTER + _PROBE_RADIUS)
  #define _MAX_PROBE_Y (Y_CENTER + _PROBE_RADIUS)

#elif IS_SCARA

  #define SCARA_PRINTABLE_RADIUS (SCARA_LINKAGE_1 + SCARA_LINKAGE_2)
  #define _PROBE_RADIUS (SCARA_PRINTABLE_RADIUS - (MIN_PROBE_EDGE))
  #define _MIN_PROBE_X (X_CENTER - (SCARA_PRINTABLE_RADIUS) + MIN_PROBE_EDGE)
  #define _MIN_PROBE_Y (Y_CENTER - (SCARA_PRINTABLE_RADIUS) + MIN_PROBE_EDGE)
  #define _MAX_PROBE_X (X_CENTER +  SCARA_PRINTABLE_RADIUS - (MIN_PROBE_EDGE))
  #define _MAX_PROBE_Y (Y_CENTER +  SCARA_PRINTABLE_RADIUS - (MIN_PROBE_EDGE))

#else

  // Boundaries for Cartesian probing based on bed limits
  #define _MIN_PROBE_X (max(X_MIN_BED + MIN_PROBE_EDGE, X_MIN_POS + X_PROBE_OFFSET_FROM_EXTRUDER))
  #define _MIN_PROBE_Y (max(Y_MIN_BED + MIN_PROBE_EDGE, Y_MIN_POS + Y_PROBE_OFFSET_FROM_EXTRUDER))
  #define _MAX_PROBE_X (min(X_MAX_BED - (MIN_PROBE_EDGE), X_MAX_POS + X_PROBE_OFFSET_FROM_EXTRUDER))
  #define _MAX_PROBE_Y (min(Y_MAX_BED - (MIN_PROBE_EDGE), Y_MAX_POS + Y_PROBE_OFFSET_FROM_EXTRUDER))

#endif

#if ENABLED(SEGMENT_LEVELED_MOVES) && !defined(LEVELED_SEGMENT_LENGTH)
  #define LEVELED_SEGMENT_LENGTH 5
#endif

// These may be overridden in Configuration.h if a smaller area is desired
#ifndef MIN_PROBE_X
  #define MIN_PROBE_X _MIN_PROBE_X
#endif
#ifndef MIN_PROBE_Y
  #define MIN_PROBE_Y _MIN_PROBE_Y
#endif
#ifndef MAX_PROBE_X
  #define MAX_PROBE_X _MAX_PROBE_X
#endif
#ifndef MAX_PROBE_Y
  #define MAX_PROBE_Y _MAX_PROBE_Y
#endif

/**
 * Default mesh area is an area with an inset margin on the print area.
 */
#if ENABLED(MESH_BED_LEVELING) || ENABLED(AUTO_BED_LEVELING_UBL)
  #if IS_KINEMATIC
    // Probing points may be verified at compile time within the radius
    // using static_assert(HYPOT2(X2-X1,Y2-Y1)<=sq(DELTA_PRINTABLE_RADIUS),"bad probe point!")
    // so that may be added to SanityCheck.h in the future.
    #define _MESH_MIN_X (X_MIN_BED + MESH_INSET)
    #define _MESH_MIN_Y (Y_MIN_BED + MESH_INSET)
    #define _MESH_MAX_X (X_MAX_BED - (MESH_INSET))
    #define _MESH_MAX_Y (Y_MAX_BED - (MESH_INSET))
  #else
    // Boundaries for Cartesian probing based on set limits
    #if ENABLED(AUTO_BED_LEVELING_UBL)
      #define _MESH_MIN_X (max(X_MIN_BED + MESH_INSET, X_MIN_POS))  // UBL is careful not to probe off the bed.  It does not
      #define _MESH_MIN_Y (max(Y_MIN_BED + MESH_INSET, Y_MIN_POS))  // need *_PROBE_OFFSET_FROM_EXTRUDER in the mesh dimensions
      #define _MESH_MAX_X (min(X_MAX_BED - (MESH_INSET), X_MAX_POS))
      #define _MESH_MAX_Y (min(Y_MAX_BED - (MESH_INSET), Y_MAX_POS))
    #else
      #define _MESH_MIN_X (max(X_MIN_BED + MESH_INSET, X_MIN_POS + X_PROBE_OFFSET_FROM_EXTRUDER))
      #define _MESH_MIN_Y (max(Y_MIN_BED + MESH_INSET, Y_MIN_POS + Y_PROBE_OFFSET_FROM_EXTRUDER))
      #define _MESH_MAX_X (min(X_MAX_BED - (MESH_INSET), X_MAX_POS + X_PROBE_OFFSET_FROM_EXTRUDER))
      #define _MESH_MAX_Y (min(Y_MAX_BED - (MESH_INSET), Y_MAX_POS + Y_PROBE_OFFSET_FROM_EXTRUDER))
    #endif
  #endif

  // These may be overridden in Configuration.h if a smaller area is desired
  #ifndef MESH_MIN_X
    #define MESH_MIN_X _MESH_MIN_X
  #endif
  #ifndef MESH_MIN_Y
    #define MESH_MIN_Y _MESH_MIN_Y
  #endif
  #ifndef MESH_MAX_X
    #define MESH_MAX_X _MESH_MAX_X
  #endif
  #ifndef MESH_MAX_Y
    #define MESH_MAX_Y _MESH_MAX_Y
  #endif

#endif // MESH_BED_LEVELING || AUTO_BED_LEVELING_UBL

#if ENABLED(AUTO_BED_LEVELING_UBL) || ENABLED(AUTO_BED_LEVELING_3POINT)
  #if IS_KINEMATIC
    #define SIN0    0.0
    #define SIN120  0.866025
    #define SIN240 -0.866025
    #define COS0    1.0
    #define COS120 -0.5
    #define COS240 -0.5
    #ifndef PROBE_PT_1_X
      #define PROBE_PT_1_X (X_CENTER + (_PROBE_RADIUS) * COS0)
    #endif
    #ifndef PROBE_PT_1_Y
      #define PROBE_PT_1_Y (Y_CENTER + (_PROBE_RADIUS) * SIN0)
    #endif
    #ifndef PROBE_PT_2_X
      #define PROBE_PT_2_X (X_CENTER + (_PROBE_RADIUS) * COS120)
    #endif
    #ifndef PROBE_PT_2_Y
      #define PROBE_PT_2_Y (Y_CENTER + (_PROBE_RADIUS) * SIN120)
    #endif
    #ifndef PROBE_PT_3_X
      #define PROBE_PT_3_X (X_CENTER + (_PROBE_RADIUS) * COS240)
    #endif
    #ifndef PROBE_PT_3_Y
      #define PROBE_PT_3_Y (Y_CENTER + (_PROBE_RADIUS) * SIN240)
    #endif
  #else
    #ifndef PROBE_PT_1_X
      #define PROBE_PT_1_X MIN_PROBE_X
    #endif
    #ifndef PROBE_PT_1_Y
      #define PROBE_PT_1_Y MIN_PROBE_Y
    #endif
    #ifndef PROBE_PT_2_X
      #define PROBE_PT_2_X MAX_PROBE_X
    #endif
    #ifndef PROBE_PT_2_Y
      #define PROBE_PT_2_Y MIN_PROBE_Y
    #endif
    #ifndef PROBE_PT_3_X
      #define PROBE_PT_3_X X_CENTER
    #endif
    #ifndef PROBE_PT_3_Y
      #define PROBE_PT_3_Y MAX_PROBE_Y
    #endif
  #endif
#endif

#if ENABLED(AUTO_BED_LEVELING_LINEAR) || ENABLED(AUTO_BED_LEVELING_BILINEAR)
  #ifndef LEFT_PROBE_BED_POSITION
    #define LEFT_PROBE_BED_POSITION MIN_PROBE_X
  #endif
  #ifndef RIGHT_PROBE_BED_POSITION
    #define RIGHT_PROBE_BED_POSITION MAX_PROBE_X
  #endif
  #ifndef FRONT_PROBE_BED_POSITION
    #define FRONT_PROBE_BED_POSITION MIN_PROBE_Y
  #endif
  #ifndef BACK_PROBE_BED_POSITION
    #define BACK_PROBE_BED_POSITION MAX_PROBE_Y
  #endif
#endif

/**
 * Buzzer/Speaker
 */
#if ENABLED(LCD_USE_I2C_BUZZER)
  #ifndef LCD_FEEDBACK_FREQUENCY_HZ
    #define LCD_FEEDBACK_FREQUENCY_HZ 1000
  #endif
  #ifndef LCD_FEEDBACK_FREQUENCY_DURATION_MS
    #define LCD_FEEDBACK_FREQUENCY_DURATION_MS 100
  #endif
#else
  #ifndef LCD_FEEDBACK_FREQUENCY_HZ
    #define LCD_FEEDBACK_FREQUENCY_HZ 5000
  #endif
  #ifndef LCD_FEEDBACK_FREQUENCY_DURATION_MS
    #define LCD_FEEDBACK_FREQUENCY_DURATION_MS 2
  #endif
#endif

/**
 * VIKI2, miniVIKI, AZSMZ_12864, and MKS_12864OLED_SSD1306 require DOGLCD_SCK and DOGLCD_MOSI to be defined.
 */
#if ENABLED(VIKI2) || ENABLED(miniVIKI) || ENABLED(AZSMZ_12864) || ENABLED(MKS_12864OLED_SSD1306)
  #ifndef DOGLCD_SCK
    #define DOGLCD_SCK  SCK_PIN
  #endif
  #ifndef DOGLCD_MOSI
    #define DOGLCD_MOSI MOSI_PIN
  #endif
#endif

/**
 * Z_HOMING_HEIGHT / Z_CLEARANCE_BETWEEN_PROBES
 */
#ifndef Z_HOMING_HEIGHT
  #ifndef Z_CLEARANCE_BETWEEN_PROBES
    #define Z_HOMING_HEIGHT 0
  #else
    #define Z_HOMING_HEIGHT Z_CLEARANCE_BETWEEN_PROBES
  #endif
#endif

#if PROBE_SELECTED
  #ifndef Z_CLEARANCE_BETWEEN_PROBES
    #define Z_CLEARANCE_BETWEEN_PROBES Z_HOMING_HEIGHT
  #endif
  #if Z_CLEARANCE_BETWEEN_PROBES > Z_HOMING_HEIGHT
    #define MANUAL_PROBE_HEIGHT Z_CLEARANCE_BETWEEN_PROBES
  #else
    #define MANUAL_PROBE_HEIGHT Z_HOMING_HEIGHT
  #endif
  #ifndef Z_CLEARANCE_MULTI_PROBE
    #define Z_CLEARANCE_MULTI_PROBE Z_CLEARANCE_BETWEEN_PROBES
  #endif
#endif

// Updated G92 behavior shifts the workspace
#define HAS_POSITION_SHIFT DISABLED(NO_WORKSPACE_OFFSETS)
// The home offset also shifts the coordinate space
#define HAS_HOME_OFFSET (DISABLED(NO_WORKSPACE_OFFSETS) && DISABLED(DELTA))
// Either offset yields extra calculations on all moves
#define HAS_WORKSPACE_OFFSET (HAS_POSITION_SHIFT || HAS_HOME_OFFSET)
// M206 doesn't apply to DELTA
#define HAS_M206_COMMAND (HAS_HOME_OFFSET && DISABLED(DELTA))

// LCD timeout to status screen default is 15s
#ifndef LCD_TIMEOUT_TO_STATUS
  #define LCD_TIMEOUT_TO_STATUS 15000
#endif

// Shorthand
#define GRID_MAX_POINTS ((GRID_MAX_POINTS_X) * (GRID_MAX_POINTS_Y))

// Add commands that need sub-codes to this list
#define USE_GCODE_SUBCODES ENABLED(G38_PROBE_TARGET) || ENABLED(CNC_COORDINATE_SYSTEMS) || ENABLED(POWER_LOSS_RECOVERY)

// Parking Extruder
#if ENABLED(PARKING_EXTRUDER)
  #ifndef PARKING_EXTRUDER_GRAB_DISTANCE
    #define PARKING_EXTRUDER_GRAB_DISTANCE 0
  #endif
  #ifndef PARKING_EXTRUDER_SOLENOIDS_PINS_ACTIVE
    #define PARKING_EXTRUDER_SOLENOIDS_PINS_ACTIVE HIGH
  #endif
#endif

// Number of VFAT entries used. Each entry has 13 UTF-16 characters
#if ENABLED(SCROLL_LONG_FILENAMES)
  #define MAX_VFAT_ENTRIES (5)
#else
  #define MAX_VFAT_ENTRIES (2)
#endif

// Set defaults for unspecified LED user colors
#if ENABLED(LED_CONTROL_MENU)
  #ifndef LED_USER_PRESET_RED
    #define LED_USER_PRESET_RED       255
  #endif
  #ifndef LED_USER_PRESET_GREEN
    #define LED_USER_PRESET_GREEN     255
  #endif
  #ifndef LED_USER_PRESET_BLUE
    #define LED_USER_PRESET_BLUE      255
  #endif
  #ifndef LED_USER_PRESET_WHITE
    #define LED_USER_PRESET_WHITE     0
  #endif
  #ifndef LED_USER_PRESET_BRIGHTNESS
    #ifdef NEOPIXEL_BRIGHTNESS
      #define LED_USER_PRESET_BRIGHTNESS NEOPIXEL_BRIGHTNESS
    #else
      #define LED_USER_PRESET_BRIGHTNESS 255
    #endif
  #endif
#endif

// Nozzle park
#if ENABLED(NOZZLE_PARK_FEATURE) && ENABLED(DELTA)
  #undef NOZZLE_PARK_Z_FEEDRATE
  #define NOZZLE_PARK_Z_FEEDRATE NOZZLE_PARK_XY_FEEDRATE
#endif

#if ENABLED(SDCARD_SORT_ALPHA)
  #define HAS_FOLDER_SORTING (FOLDER_SORTING || ENABLED(SDSORT_GCODE))
#endif

#endif // CONDITIONALS_POST_H
