# Supplementary material for: 3D Sugar Printing of Networks Mimicking the Vasculature
Source: Micromachines (Basel). 2019 Dec 30;11(1):43. doi: 10.3390/mi11010043 (PMC7019326; doi:10.3390/mi11010043)
Supplement: Supplementary file 1 [file micromachines-11-00043-s001.zip › Marlin-1.1.AP/Marlin-1.1.x v2/Marlin/Configuration_adv.h]

/**
 * Marlin 3D Printer Firmware
 * Copyright (C) 2016 MarlinFirmware [https://github.com/MarlinFirmware/Marlin]
 *
 * Based on Sprinter and grbl.
 * Copyright (C) 2011 Camiel Gubbels / Erik van der Zalm
 *
 * This program is free software: you can redistribute it and/or modify
 * it under the terms of the GNU General Public License as published by
 * the Free Software Foundation, either version 3 of the License, or
 * (at your option) any later version.
 *
 * This program is distributed in the hope that it will be useful,
 * but WITHOUT ANY WARRANTY; without even the implied warranty of
 * MERCHANTABILITY or FITNESS FOR A PARTICULAR PURPOSE.  See the
 * GNU General Public License for more details.
 *
 * You should have received a copy of the GNU General Public License
 * along with this program.  If not, see <http://www.gnu.org/licenses/>.
 *
 */

/**
 * Configuration_adv.h
 *
 * Advanced settings.
 * Only change these if you know exactly what you're doing.
 * Some of these settings can damage your printer if improperly set!
 *
 * Basic settings can be found in Configuration.h
 *
 */
#ifndef CONFIGURATION_ADV_H
#define CONFIGURATION_ADV_H
#define CONFIGURATION_ADV_H_VERSION 010109

// @section temperature

//===========================================================================
//=============================Thermal Settings  ============================
//===========================================================================

//
// Hephestos 2 24V heated bed upgrade kit.
// https://store.bq.com/en/heated-bed-kit-hephestos2
//
//#define HEPHESTOS2_HEATED_BED_KIT
#if ENABLED(HEPHESTOS2_HEATED_BED_KIT)
  #undef TEMP_SENSOR_BED
  #define TEMP_SENSOR_BED 70
  #define HEATER_BED_INVERTING true
#endif

#if DISABLED(PIDTEMPBED)
  #define BED_CHECK_INTERVAL 5000 // ms between checks in bang-bang control
  #if ENABLED(BED_LIMIT_SWITCHING)
    #define BED_HYSTERESIS 2 // Only disable heating if T>target+BED_HYSTERESIS and enable heating if T>target-BED_HYSTERESIS
  #endif
#endif

/**
 * Thermal Protection provides additional protection to your printer from damage
 * and fire. Marlin always includes safe min and max temperature ranges which
 * protect against a broken or disconnected thermistor wire.
 *
 * The issue: If a thermistor falls out, it will report the much lower
 * temperature of the air in the room, and the the firmware will keep
 * the heater on.
 *
 * The solution: Once the temperature reaches the target, start observing.
 * If the temperature stays too far below the target (hysteresis) for too
 * long (period), the firmware will halt the machine as a safety precaution.
 *
 * If you get false positives for "Thermal Runaway", increase
 * THERMAL_PROTECTION_HYSTERESIS and/or THERMAL_PROTECTION_PERIOD
 */
#if ENABLED(THERMAL_PROTECTION_HOTENDS)
  #define THERMAL_PROTECTION_PERIOD 40        // 40 Seconds
  #define THERMAL_PROTECTION_HYSTERESIS 4     // 4 Degrees Celsius

  /**
   * Whenever an M104, M109, or M303 increases the target temperature, the
   * firmware will wait for the WATCH_TEMP_PERIOD to expire. If the temperature
   * hasn't increased by WATCH_TEMP_INCREASE degrees, the machine is halted and
   * requires a hard reset. This test restarts with any M104/M109/M303, but only
   * if the current temperature is far enough below the target for a reliable
   * test.
   *
   * If you get false positives for "Heating failed", increase WATCH_TEMP_PERIOD
   * and/or decrease WATCH_TEMP_INCREASE. WATCH_TEMP_INCREASE should not be set
   * below 2.
   */
  #define WATCH_TEMP_PERIOD 20                // 20 Seconds
  #define WATCH_TEMP_INCREASE 0.5             // Degrees Celsius
#endif

/**
 * Thermal Protection parameters for the bed are just as above for hotends.
 */
#if ENABLED(THERMAL_PROTECTION_BED)
  #define THERMAL_PROTECTION_BED_PERIOD 20    // 20 Seconds
  #define THERMAL_PROTECTION_BED_HYSTERESIS 2 // Degrees Celsius

  /**
   * As described above, except for the bed (M140/M190/M303).
   */
  #define WATCH_BED_TEMP_PERIOD 60                // 60Seconds
  #define WATCH_BED_TEMP_INCREASE 2               // Degrees Celsius
#endif

#if ENABLED(PIDTEMP)
  // this adds an experimental additional term to the heating power, proportional to the extrusion speed.
  // if Kc is chosen well, the additional required power due to increased melting should be compensated.
  //#define PID_EXTRUSION_SCALING
  #if ENABLED(PID_EXTRUSION_SCALING)
    #define DEFAULT_Kc (100) //heating power=Kc*(e_speed)
    #define LPQ_MAX_LEN 50
  #endif
#endif

/**
 * Automatic Temperature:
 * The hotend target temperature is calculated by all the buffered lines of gcode.
 * The maximum buffered steps/sec of the extruder motor is called "se".
 * Start autotemp mode with M109 S<mintemp> B<maxtemp> F<factor>
 * The target temperature is set to mintemp+factor*se[steps/sec] and is limited by
 * mintemp and maxtemp. Turn this off by executing M109 without F*
 * Also, if the temperature is set to a value below mintemp, it will not be changed by autotemp.
 * On an Ultimaker, some initial testing worked with M109 S215 B260 F1 in the start.gcode
 */
#define AUTOTEMP
#if ENABLED(AUTOTEMP)
  #define AUTOTEMP_OLDWEIGHT 0.98
#endif

// Show extra position information in M114
//#define M114_DETAIL

// Show Temperature ADC value
// Enable for M105 to include ADC values read from temperature sensors.
//#define SHOW_TEMP_ADC_VALUES

/**
 * High Temperature Thermistor Support
 *
 * Thermistors able to support high temperature tend to have a hard time getting
 * good readings at room and lower temperatures. This means HEATER_X_RAW_LO_TEMP
 * will probably be caught when the heating element first turns on during the
 * preheating process, which will trigger a min_temp_error as a safety measure
 * and force stop everything.
 * To circumvent this limitation, we allow for a preheat time (during which,
 * min_temp_error won't be triggered) and add a min_temp buffer to handle
 * aberrant readings.
 *
 * If you want to enable this feature for your hotend thermistor(s)
 * uncomment and set values > 0 in the constants below
 */

// The number of consecutive low temperature errors that can occur
// before a min_temp_error is triggered. (Shouldn't be more than 10.)
//#define MAX_CONSECUTIVE_LOW_TEMPERATURE_ERROR_ALLOWED 0

// The number of milliseconds a hotend will preheat before starting to check
// the temperature. This value should NOT be set to the time it takes the
// hot end to reach the target temperature, but the time it takes to reach
// the minimum temperature your thermistor can read. The lower the better/safer.
// This shouldn't need to be more than 30 seconds (30000)
//#define MILLISECONDS_PREHEAT_TIME 0

// @section extruder

// Extruder runout prevention.
// If the machine is idle and the temperature over MINTEMP
// then extrude some filament every couple of SECONDS.
//#define EXTRUDER_RUNOUT_PREVENT
#if ENABLED(EXTRUDER_RUNOUT_PREVENT)
  #define EXTRUDER_RUNOUT_MINTEMP 190
  #define EXTRUDER_RUNOUT_SECONDS 30
  #define EXTRUDER_RUNOUT_SPEED 1500  // mm/m
  #define EXTRUDER_RUNOUT_EXTRUDE 5   // mm
#endif

// @section temperature

// Calibration for AD595 / AD8495 sensor to adjust temperature measurements.
// The final temperature is calculated as (measuredTemp * GAIN) + OFFSET.
#define TEMP_SENSOR_AD595_OFFSET  0.0
#define TEMP_SENSOR_AD595_GAIN    1.0
#define TEMP_SENSOR_AD8495_OFFSET 0.0
#define TEMP_SENSOR_AD8495_GAIN   1.0

/**
 * Controller Fan
 * To cool down the stepper drivers and MOSFETs.
 *
 * The fan will turn on automatically whenever any stepper is enabled
 * and turn off after a set period after all steppers are turned off.
 */
//#define USE_CONTROLLER_FAN
#if ENABLED(USE_CONTROLLER_FAN)
  //#define CONTROLLER_FAN_PIN -1        // Set a custom pin for the controller fan
  #define CONTROLLERFAN_SECS 60          // Duration in seconds for the fan to run after all motors are disabled
  #define CONTROLLERFAN_SPEED 255        // 255 == full speed
#endif

// When first starting the main fan, run it at full speed for the
// given number of milliseconds.  This gets the fan spinning reliably
// before setting a PWM value. (Does not work with software PWM for fan on Sanguinololu)
//#define FAN_KICKSTART_TIME 100

/**
 * PWM Fan Scaling
 *
 * Define the min/max speeds for PWM fans (as set with M106).
 *
 * With these options the M106 0-255 value range is scaled to a subset
 * to ensure that the fan has enough power to spin, or to run lower
 * current fans with higher current. (e.g., 5V/12V fans with 12V/24V)
 * Value 0 always turns off the fan.
 *
 * Define one or both of these to override the default 0-255 range.
 */
//#define FAN_MIN_PWM 50
//#define FAN_MAX_PWM 128

// @section extruder

/**
 * Extruder cooling fans
 *
 * Extruder auto fans automatically turn on when their extruders'
 * temperatures go above EXTRUDER_AUTO_FAN_TEMPERATURE.
 *
 * Your board's pins file specifies the recommended pins. Override those here
 * or set to -1 to disable completely.
 *
 * Multiple extruders can be assigned to the same pin in which case
 * the fan will turn on when any selected extruder is above the threshold.
 */
#define E0_AUTO_FAN_PIN -1
#define E1_AUTO_FAN_PIN -1
#define E2_AUTO_FAN_PIN -1
#define E3_AUTO_FAN_PIN -1
#define E4_AUTO_FAN_PIN -1
#define CHAMBER_AUTO_FAN_PIN -1
#define EXTRUDER_AUTO_FAN_TEMPERATURE 50
#define EXTRUDER_AUTO_FAN_SPEED   255  // == full speed

/**
 * Part-Cooling Fan Multiplexer
 *
 * This feature allows you to digitally multiplex the fan output.
 * The multiplexer is automatically switched at tool-change.
 * Set FANMUX[012]_PINs below for up to 2, 4, or 8 multiplexed fans.
 */
#define FANMUX0_PIN -1
#define FANMUX1_PIN -1
#define FANMUX2_PIN -1

/**
 * M355 Case Light on-off / brightness
 */
//#define CASE_LIGHT_ENABLE
#if ENABLED(CASE_LIGHT_ENABLE)
  //#define CASE_LIGHT_PIN 4                  // Override the default pin if needed
  #define INVERT_CASE_LIGHT false             // Set true if Case Light is ON when pin is LOW
  #define CASE_LIGHT_DEFAULT_ON true          // Set default power-up state on
  #define CASE_LIGHT_DEFAULT_BRIGHTNESS 105   // Set default power-up brightness (0-255, requires PWM pin)
  //#define MENU_ITEM_CASE_LIGHT              // Add a Case Light option to the LCD main menu
  //#define CASE_LIGHT_USE_NEOPIXEL           // Use Neopixel LED as case light, requires NEOPIXEL_LED.
  #if ENABLED(CASE_LIGHT_USE_NEOPIXEL)
    #define CASE_LIGHT_NEOPIXEL_COLOR { 255, 255, 255, 255 } // { Red, Green, Blue, White }
  #endif
#endif

//===========================================================================
//============================ Mechanical Settings ==========================
//===========================================================================

// @section homing

// If you want endstops to stay on (by default) even when not homing
// enable this option. Override at any time with M120, M121.
//#define ENDSTOPS_ALWAYS_ON_DEFAULT

// @section extras

//#define Z_LATE_ENABLE // Enable Z the last moment. Needed if your Z driver overheats.

/**
 * Dual Steppers / Dual Endstops
 *
 * This section will allow you to use extra E drivers to drive a second motor for X, Y, or Z axes.
 *
 * For example, set X_DUAL_STEPPER_DRIVERS setting to use a second motor. If the motors need to
 * spin in opposite directions set INVERT_X2_VS_X_DIR. If the second motor needs its own endstop
 * set X_DUAL_ENDSTOPS. This can adjust for "racking." Use X2_USE_ENDSTOP to set the endstop plug
 * that should be used for the second endstop. Extra endstops will appear in the output of 'M119'.
 *
 * Use X_DUAL_ENDSTOP_ADJUSTMENT to adjust for mechanical imperfection. After homing both motors
 * this offset is applied to the X2 motor. To find the offset home the X axis, and measure the error
 * in X2. Dual endstop offsets can be set at runtime with 'M666 X<offset> Y<offset> Z<offset>'.
 */

//#define X_DUAL_STEPPER_DRIVERS
#if ENABLED(X_DUAL_STEPPER_DRIVERS)
  #define INVERT_X2_VS_X_DIR true   // Set 'true' if X motors should rotate in opposite directions
  //#define X_DUAL_ENDSTOPS
  #if ENABLED(X_DUAL_ENDSTOPS)
    #define X2_USE_ENDSTOP _XMAX_
    #define X_DUAL_ENDSTOPS_ADJUSTMENT  0
  #endif
#endif

//#define Y_DUAL_STEPPER_DRIVERS
#if ENABLED(Y_DUAL_STEPPER_DRIVERS)
  #define INVERT_Y2_VS_Y_DIR true   // Set 'true' if Y motors should rotate in opposite directions
  //#define Y_DUAL_ENDSTOPS
  #if ENABLED(Y_DUAL_ENDSTOPS)
    #define Y2_USE_ENDSTOP _YMAX_
    #define Y_DUAL_ENDSTOPS_ADJUSTMENT  0
  #endif
#endif

//#define Z_DUAL_STEPPER_DRIVERS
#if ENABLED(Z_DUAL_STEPPER_DRIVERS)
  //#define Z_DUAL_ENDSTOPS
  #if ENABLED(Z_DUAL_ENDSTOPS)
    #define Z2_USE_ENDSTOP _XMAX_
    #define Z_DUAL_ENDSTOPS_ADJUSTMENT  0
  #endif
#endif

// Enable this for dual x-carriage printers.
// A dual x-carriage design has the advantage that the inactive extruder can be parked which
// prevents hot-end ooze contaminating the print. It also reduces the weight of each x-carriage
// allowing faster printing speeds. Connect your X2 stepper to the first unused E plug.
//#define DUAL_X_CARRIAGE
#if ENABLED(DUAL_X_CARRIAGE)
  // Configuration for second X-carriage
  // Note: the first x-carriage is defined as the x-carriage which homes to the minimum endstop;
  // the second x-carriage always homes to the maximum endstop.
  #define X2_MIN_POS 80     // set minimum to ensure second x-carriage doesn't hit the parked first X-carriage
  #define X2_MAX_POS 353    // set maximum to the distance between toolheads when both heads are homed
  #define X2_HOME_DIR 1     // the second X-carriage always homes to the maximum endstop position
  #define X2_HOME_POS X2_MAX_POS // default home position is the maximum carriage position
      // However: In this mode the HOTEND_OFFSET_X value for the second extruder provides a software
      // override for X2_HOME_POS. This also allow recalibration of the distance between the two endstops
      // without modifying the firmware (through the "M218 T1 X???" command).
      // Remember: you should set the second extruder x-offset to 0 in your slicer.

  // There are a few selectable movement modes for dual x-carriages using M605 S<mode>
  //    Mode 0 (DXC_FULL_CONTROL_MODE): Full control. The slicer has full control over both x-carriages and can achieve optimal travel results
  //                                    as long as it supports dual x-carriages. (M605 S0)
  //    Mode 1 (DXC_AUTO_PARK_MODE)   : Auto-park mode. The firmware will automatically park and unpark the x-carriages on tool changes so
  //                                    that additional slicer support is not required. (M605 S1)
  //    Mode 2 (DXC_DUPLICATION_MODE) : Duplication mode. The firmware will transparently make the second x-carriage and extruder copy all
  //                                    actions of the first x-carriage. This allows the printer to print 2 arbitrary items at
  //                                    once. (2nd extruder x offset and temp offset are set using: M605 S2 [Xnnn] [Rmmm])

  // This is the default power-up mode which can be later using M605.
  #define DEFAULT_DUAL_X_CARRIAGE_MODE DXC_FULL_CONTROL_MODE

  // Default settings in "Auto-park Mode"
  #define TOOLCHANGE_PARK_ZLIFT   0.2      // the distance to raise Z axis when parking an extruder
  #define TOOLCHANGE_UNPARK_ZLIFT 1        // the distance to raise Z axis when unparking an extruder

  // Default x offset in duplication mode (typically set to half print bed width)
  #define DEFAULT_DUPLICATION_X_OFFSET 100

#endif // DUAL_X_CARRIAGE

// Activate a solenoid on the active extruder with M380. Disable all with M381.
// Define SOL0_PIN, SOL1_PIN, etc., for each extruder that has a solenoid.
//#define EXT_SOLENOID

// @section homing

// Homing hits each endstop, retracts by these distances, then does a slower bump.
#define X_HOME_BUMP_MM 5
#define Y_HOME_BUMP_MM 5
#define Z_HOME_BUMP_MM 2
#define HOMING_BUMP_DIVISOR { 2, 2, 4 }  // Re-Bump Speed Divisor (Divides the Homing Feedrate)
//#define QUICK_HOME                     // If homing includes X and Y, do a diagonal move initially

// When G28 is called, this option will make Y home before X
//#define HOME_Y_BEFORE_X

// Enable this if X or Y can't home without homing the other axis first.
//#define CODEPENDENT_XY_HOMING

// @section machine

#define AXIS_RELATIVE_MODES {false, false, false, false}

// Allow duplication mode with a basic dual-nozzle extruder
//#define DUAL_NOZZLE_DUPLICATION_MODE

// By default pololu step drivers require an active high signal. However, some high power drivers require an active low signal as step.
#define INVERT_X_STEP_PIN false
#define INVERT_Y_STEP_PIN false
#define INVERT_Z_STEP_PIN false
#define INVERT_E_STEP_PIN false

// Default stepper release if idle. Set to 0 to deactivate.
// Steppers will shut down DEFAULT_STEPPER_DEACTIVE_TIME seconds after the last move when DISABLE_INACTIVE_? is true.
// Time can be set by M18 and M84.
#define DEFAULT_STEPPER_DEACTIVE_TIME 120
#define DISABLE_INACTIVE_X true
#define DISABLE_INACTIVE_Y true
#define DISABLE_INACTIVE_Z true  // set to false if the nozzle will fall down on your printed part when print has finished.
#define DISABLE_INACTIVE_E true

#define DEFAULT_MINIMUMFEEDRATE       0.0     // minimum feedrate
#define DEFAULT_MINTRAVELFEEDRATE     0.0

//#define HOME_AFTER_DEACTIVATE  // Require rehoming after steppers are deactivated

// @section lcd

#if ENABLED(ULTIPANEL)
  #define MANUAL_FEEDRATE {50*60, 50*60, 4*60, 60} // Feedrates for manual moves along X, Y, Z, E from panel
  #define ULTIPANEL_FEEDMULTIPLY  // Comment to disable setting feedrate multiplier via encoder
#endif

// @section extras

// minimum time in microseconds that a movement needs to take if the buffer is emptied.
#define DEFAULT_MINSEGMENTTIME        20000

// If defined the movements slow down when the look ahead buffer is only half full
#define SLOWDOWN

// Frequency limit
// See nophead's blog for more info
// Not working O
//#define XY_FREQUENCY_LIMIT  15

// Minimum planner junction speed. Sets the default minimum speed the planner plans for at the end
// of the buffer and all stops. This should not be much greater than zero and should only be changed
// if unwanted behavior is observed on a user's machine when running at very slow speeds.
#define MINIMUM_PLANNER_SPEED 0.05 // (mm/sec)

//
// Use Junction Deviation instead of traditional Jerk Limiting
//
//#define JUNCTION_DEVIATION
#if ENABLED(JUNCTION_DEVIATION)
  #define JUNCTION_DEVIATION_MM 0.02  // (mm) Distance from real junction edge
#endif

/**
 * Adaptive Step Smoothing increases the resolution of multi-axis moves, particularly at step frequencies
 * below 1kHz (for AVR) or 10kHz (for ARM), where aliasing between axes in multi-axis moves causes audible
 * vibration and surface artifacts. The algorithm adapts to provide the best possible step smoothing at the
 * lowest stepping frequencies.
 */
//#define ADAPTIVE_STEP_SMOOTHING

// Microstep setting (Only functional when stepper driver microstep pins are connected to MCU.
#define MICROSTEP_MODES { 16, 16, 16, 16, 16 } // [1,2,4,8,16]

/**
 *  @section  stepper motor current
 *
 *  Some boards have a means of setting the stepper motor current via firmware.
 *
 *  The power on motor currents are set by:
 *    PWM_MOTOR_CURRENT - used by MINIRAMBO & ULTIMAIN_2
 *                         known compatible chips: A4982
 *    DIGIPOT_MOTOR_CURRENT - used by BQ_ZUM_MEGA_3D, RAMBO & SCOOVO_X9H
 *                         known compatible chips: AD5206
 *    DAC_MOTOR_CURRENT_DEFAULT - used by PRINTRBOARD_REVF & RIGIDBOARD_V2
 *                         known compatible chips: MCP4728
 *    DIGIPOT_I2C_MOTOR_CURRENTS - used by 5DPRINT, AZTEEG_X3_PRO, MIGHTYBOARD_REVE
 *                         known compatible chips: MCP4451, MCP4018
 *
 *  Motor currents can also be set by M907 - M910 and by the LCD.
 *    M907 - applies to all.
 *    M908 - BQ_ZUM_MEGA_3D, RAMBO, PRINTRBOARD_REVF, RIGIDBOARD_V2 & SCOOVO_X9H
 *    M909, M910 & LCD - only PRINTRBOARD_REVF & RIGIDBOARD_V2
 */
//#define PWM_MOTOR_CURRENT { 1300, 1300, 1250 }          // Values in milliamps
//#define DIGIPOT_MOTOR_CURRENT { 135,135,135,135,135 }   // Values 0-255 (RAMBO 135 = ~0.75A, 185 = ~1A)
//#define DAC_MOTOR_CURRENT_DEFAULT { 70, 80, 90, 80 }    // Default drive percent - X, Y, Z, E axis

// Use an I2C based DIGIPOT (e.g., Azteeg X3 Pro)
//#define DIGIPOT_I2C
#if ENABLED(DIGIPOT_I2C) && !defined(DIGIPOT_I2C_ADDRESS_A)
  /**
   * Common slave addresses:
   *
   *                    A   (A shifted)   B   (B shifted)  IC
   * Smoothie          0x2C (0x58)       0x2D (0x5A)       MCP4451
   * AZTEEG_X3_PRO     0x2C (0x58)       0x2E (0x5C)       MCP4451
   * MIGHTYBOARD_REVE  0x2F (0x5E)                         MCP4018
   */
  #define DIGIPOT_I2C_ADDRESS_A 0x2C  // unshifted slave address for first DIGIPOT
  #define DIGIPOT_I2C_ADDRESS_B 0x2D  // unshifted slave address for second DIGIPOT
#endif

//#define DIGIPOT_MCP4018          // Requires library from https://github.com/stawel/SlowSoftI2CMaster
#define DIGIPOT_I2C_NUM_CHANNELS 8 // 5DPRINT: 4     AZTEEG_X3_PRO: 8
// Actual motor currents in Amps. The number of entries must match DIGIPOT_I2C_NUM_CHANNELS.
// These correspond to the physical drivers, so be mindful if the order is changed.
#define DIGIPOT_I2C_MOTOR_CURRENTS { 1.0, 1.0, 1.0, 1.0, 1.0, 1.0, 1.0, 1.0 }  //  AZTEEG_X3_PRO

//===========================================================================
//=============================Additional Features===========================
//===========================================================================

#define ENCODER_RATE_MULTIPLIER         // If defined, certain menu edit operations automatically multiply the steps when the encoder is moved quickly
#define ENCODER_10X_STEPS_PER_SEC 75    // If the encoder steps per sec exceeds this value, multiply steps moved x10 to quickly advance the value
#define ENCODER_100X_STEPS_PER_SEC 160  // If the encoder steps per sec exceeds this value, multiply steps moved x100 to really quickly advance the value

//#define CHDK 4        //Pin for triggering CHDK to take a picture see how to use it here http://captain-slow.dk/2014/03/09/3d-printing-timelapses/
#define CHDK_DELAY 50 //How long in ms the pin should stay HIGH before going LOW again

// @section lcd

// Include a page of printer information in the LCD Main Menu
//#define LCD_INFO_MENU

// Scroll a longer status message into view
//#define STATUS_MESSAGE_SCROLLING

// On the Info Screen, display XY with one decimal place when possible
//#define LCD_DECIMAL_SMALL_XY

// The timeout (in ms) to return to the status screen from sub-menus
//#define LCD_TIMEOUT_TO_STATUS 15000

// Add an 'M73' G-code to set the current percentage
//#define LCD_SET_PROGRESS_MANUALLY

#if ENABLED(SDSUPPORT) || ENABLED(LCD_SET_PROGRESS_MANUALLY)
  //#define LCD_PROGRESS_BAR              // Show a progress bar on HD44780 LCDs for SD printing
  #if ENABLED(LCD_PROGRESS_BAR)
    #define PROGRESS_BAR_BAR_TIME 2000    // (ms) Amount of time to show the bar
    #define PROGRESS_BAR_MSG_TIME 3000    // (ms) Amount of time to show the status message
    #define PROGRESS_MSG_EXPIRE   0       // (ms) Amount of time to retain the status message (0=forever)
    //#define PROGRESS_MSG_ONCE           // Show the message for MSG_TIME then clear it
    //#define LCD_PROGRESS_BAR_TEST       // Add a menu item to test the progress bar
  #endif
#endif // SDSUPPORT || LCD_SET_PROGRESS_MANUALLY

/**
 * LED Control Menu
 * Enable this feature to add LED Control to the LCD menu
 */
//#define LED_CONTROL_MENU
#if ENABLED(LED_CONTROL_MENU)
  #define LED_COLOR_PRESETS                 // Enable the Preset Color menu option
  #if ENABLED(LED_COLOR_PRESETS)
    #define LED_USER_PRESET_RED        255  // User defined RED value
    #define LED_USER_PRESET_GREEN      128  // User defined GREEN value
    #define LED_USER_PRESET_BLUE         0  // User defined BLUE value
    #define LED_USER_PRESET_WHITE      255  // User defined WHITE value
    #define LED_USER_PRESET_BRIGHTNESS 255  // User defined intensity
    //#define LED_USER_PRESET_STARTUP       // Have the printer display the user preset color on startup
  #endif
#endif // LED_CONTROL_MENU

#if ENABLED(SDSUPPORT)

  // Some RAMPS and other boards don't detect when an SD card is inserted. You can work
  // around this by connecting a push button or single throw switch to the pin defined
  // as SD_DETECT_PIN in your board's pins definitions.
  // This setting should be disabled unless you are using a push button, pulling the pin to ground.
  // Note: This is always disabled for ULTIPANEL (except ELB_FULL_GRAPHIC_CONTROLLER).
  #define SD_DETECT_INVERTED

  #define SD_FINISHED_STEPPERRELEASE true          // Disable steppers when SD Print is finished
  #define SD_FINISHED_RELEASECOMMAND "M84 X Y Z E" // You might want to keep the z enabled so your bed stays in place.

  // Reverse SD sort to show "more recent" files first, according to the card's FAT.
  // Since the FAT gets out of order with usage, SDCARD_SORT_ALPHA is recommended.
  #define SDCARD_RATHERRECENTFIRST

  // Add an option in the menu to run all auto#.g files
  //#define MENU_ADDAUTOSTART

  /**
   * Continue after Power-Loss (Creality3D)
   *
   * Store the current state to the SD Card at the start of each layer
   * during SD printing. If the recovery file is found at boot time, present
   * an option on the LCD screen to continue the print from the last-known
   * point in the file.
   */
  //#define POWER_LOSS_RECOVERY
  #if ENABLED(POWER_LOSS_RECOVERY)
    //#define POWER_LOSS_PIN   44     // Pin to detect power loss
    //#define POWER_LOSS_STATE HIGH   // State of pin indicating power loss
  #endif

  /**
   * Sort SD file listings in alphabetical order.
   *
   * With this option enabled, items on SD cards will be sorted
   * by name for easier navigation.
   *
   * By default...
   *
   *  - Use the slowest -but safest- method for sorting.
   *  - Folders are sorted to the top.
   *  - The sort key is statically allocated.
   *  - No added G-code (M34) support.
   *  - 40 item sorting limit. (Items after the first 40 are unsorted.)
   *
   * SD sorting uses static allocation (as set by SDSORT_LIMIT), allowing the
   * compiler to calculate the worst-case usage and throw an error if the SRAM
   * limit is exceeded.
   *
   *  - SDSORT_USES_RAM provides faster sorting via a static directory buffer.
   *  - SDSORT_USES_STACK does the same, but uses a local stack-based buffer.
   *  - SDSORT_CACHE_NAMES will retain the sorted file listing in RAM. (Expensive!)
   *  - SDSORT_DYNAMIC_RAM only uses RAM when the SD menu is visible. (Use with caution!)
   */
  //#define SDCARD_SORT_ALPHA

  // SD Card Sorting options
  #if ENABLED(SDCARD_SORT_ALPHA)
    #define SDSORT_LIMIT       40     // Maximum number of sorted items (10-256). Costs 27 bytes each.
    #define FOLDER_SORTING     -1     // -1=above  0=none  1=below
    #define SDSORT_GCODE       false  // Allow turning sorting on/off with LCD and M34 g-code.
    #define SDSORT_USES_RAM    false  // Pre-allocate a static array for faster pre-sorting.
    #define SDSORT_USES_STACK  false  // Prefer the stack for pre-sorting to give back some SRAM. (Negated by next 2 options.)
    #define SDSORT_CACHE_NAMES false  // Keep sorted items in RAM longer for speedy performance. Most expensive option.
    #define SDSORT_DYNAMIC_RAM false  // Use dynamic allocation (within SD menus). Least expensive option. Set SDSORT_LIMIT before use!
    #define SDSORT_CACHE_VFATS 2      // Maximum number of 13-byte VFAT entries to use for sorting.
                                      // Note: Only affects SCROLL_LONG_FILENAMES with SDSORT_CACHE_NAMES but not SDSORT_DYNAMIC_RAM.
  #endif

  // This allows hosts to request long names for files and folders with M33
  //#define LONG_FILENAME_HOST_SUPPORT

  // Enable this option to scroll long filenames in the SD card menu
  //#define SCROLL_LONG_FILENAMES

  /**
   * This option allows you to abort SD printing when any endstop is triggered.
   * This feature must be enabled with "M540 S1" or from the LCD menu.
   * To have any effect, endstops must be enabled during SD printing.
   */
  //#define ABORT_ON_ENDSTOP_HIT_FEATURE_ENABLED

  /**
   * This option makes it easier to print the same SD Card file again.
   * On print completion the LCD Menu will open with the file selected.
   * You can just click to start the print, or navigate elsewhere.
   */
  //#define SD_REPRINT_LAST_SELECTED_FILE

  /**
   * Auto-report SdCard status with M27 S<seconds>
   */
  //#define AUTO_REPORT_SD_STATUS

#endif // SDSUPPORT

/**
 * Additional options for Graphical Displays
 *
 * Use the optimizations here to improve printing performance,
 * which can be adversely affected by graphical display drawing,
 * especially when doing several short moves, and when printing
 * on DELTA and SCARA machines.
 *
 * Some of these options may result in the display lagging behind
 * controller events, as there is a trade-off between reliable
 * printing performance versus fast display updates.
 */
#if ENABLED(DOGLCD)
  // Show SD percentage next to the progress bar
  //#define DOGM_SD_PERCENT

  // Enable to save many cycles by drawing a hollow frame on the Info Screen
  #define XYZ_HOLLOW_FRAME

  // Enable to save many cycles by drawing a hollow frame on Menu Screens
  #define MENU_HOLLOW_FRAME

  // A bigger font is available for edit items. Costs 3120 bytes of PROGMEM.
  // Western only. Not available for Cyrillic, Kana, Turkish, Greek, or Chinese.
  //#define USE_BIG_EDIT_FONT

  // A smaller font may be used on the Info Screen. Costs 2300 bytes of PROGMEM.
  // Western only. Not available for Cyrillic, Kana, Turkish, Greek, or Chinese.
  //#define USE_SMALL_INFOFONT

  // Enable this option and reduce the value to optimize screen updates.
  // The normal delay is 10µs. Use the lowest value that still gives a reliable display.
  //#define DOGM_SPI_DELAY_US 5

  // Swap the CW/CCW indicators in the graphics overlay
  //#define OVERLAY_GFX_REVERSE

  #if ENABLED(U8GLIB_ST7920)
    /**
     * ST7920-based LCDs can emulate a 16 x 4 character display using
     * the ST7920 character-generator for very fast screen updates.
     * Enable LIGHTWEIGHT_UI to use this special display mode.
     *
     * Since LIGHTWEIGHT_UI has limited space, the position and status
     * message occupy the same line. Set STATUS_EXPIRE_SECONDS to the
     * length of time to display the status message before clearing.
     *
     * Set STATUS_EXPIRE_SECONDS to zero to never clear the status.
     * This will prevent position updates from being displayed.
     */
    //#define LIGHTWEIGHT_UI
    #if ENABLED(LIGHTWEIGHT_UI)
      #define STATUS_EXPIRE_SECONDS 20
    #endif
  #endif

#endif // DOGLCD

// @section safety

// The hardware watchdog should reset the microcontroller disabling all outputs,
// in case the firmware gets stuck and doesn't do temperature regulation.
#define USE_WATCHDOG

#if ENABLED(USE_WATCHDOG)
  // If you have a watchdog reboot in an ArduinoMega2560 then the device will hang forever, as a watchdog reset will leave the watchdog on.
  // The "WATCHDOG_RESET_MANUAL" goes around this by not using the hardware reset.
  //  However, THIS FEATURE IS UNSAFE!, as it will only work if interrupts are disabled. And the code could hang in an interrupt routine with interrupts disabled.
  //#define WATCHDOG_RESET_MANUAL
#endif

// @section lcd

/**
 * Babystepping enables movement of the axes by tiny increments without changing
 * the current position values. This feature is used primarily to adjust the Z
 * axis in the first layer of a print in real-time.
 *
 * Warning: Does not respect endstops!
 */
//#define BABYSTEPPING
#if ENABLED(BABYSTEPPING)
  //#define BABYSTEP_XY              // Also enable X/Y Babystepping. Not supported on DELTA!
  #define BABYSTEP_INVERT_Z false    // Change if Z babysteps should go the other way
  #define BABYSTEP_MULTIPLICATOR 1   // Babysteps are very small. Increase for faster motion.
  //#define BABYSTEP_ZPROBE_OFFSET   // Enable to combine M851 and Babystepping
  //#define DOUBLECLICK_FOR_Z_BABYSTEPPING // Double-click on the Status Screen for Z Babystepping.
  #define DOUBLECLICK_MAX_INTERVAL 1250 // Maximum interval between clicks, in milliseconds.
                                        // Note: Extra time may be added to mitigate controller latency.
  //#define BABYSTEP_ZPROBE_GFX_OVERLAY // Enable graphical overlay on Z-offset editor
#endif

// @section extruder

/**
 * Linear Pressure Control v1.5
 *
 * Assumption: advance [steps] = k * (delta velocity [steps/s])
 * K=0 means advance disabled.
 *
 * NOTE: K values for LIN_ADVANCE 1.5 differ from earlier versions!
 *
 * Set K around 0.22 for 3mm PLA Direct Drive with ~6.5cm between the drive gear and heatbreak.
 * Larger K values will be needed for flexible filament and greater distances.
 * If this algorithm produces a higher speed offset than the extruder can handle (compared to E jerk)
 * print acceleration will be reduced during the affected moves to keep within the limit.
 *
 * See http://marlinfw.org/docs/features/lin_advance.html for full instructions.
 * Mention @Sebastianv650 on GitHub to alert the author of any issues.
 */
//#define LIN_ADVANCE
#if ENABLED(LIN_ADVANCE)
  #define LIN_ADVANCE_K 0.22  // Unit: mm compression per 1mm/s extruder speed
  //#define LA_DEBUG          // If enabled, this will generate debug information output over USB.
#endif

// @section leveling

#if ENABLED(MESH_BED_LEVELING) || ENABLED(AUTO_BED_LEVELING_UBL)
  // Override the mesh area if the automatic (max) area is too large
  //#define MESH_MIN_X MESH_INSET
  //#define MESH_MIN_Y MESH_INSET
  //#define MESH_MAX_X X_BED_SIZE - (MESH_INSET)
  //#define MESH_MAX_Y Y_BED_SIZE - (MESH_INSET)
#endif

// @section extras

//
// G2/G3 Arc Support
//
#define ARC_SUPPORT               // Disable this feature to save ~3226 bytes
#if ENABLED(ARC_SUPPORT)
  #define MM_PER_ARC_SEGMENT  1   // Length of each arc segment
  #define N_ARC_CORRECTION   25   // Number of intertpolated segments between corrections
  //#define ARC_P_CIRCLES         // Enable the 'P' parameter to specify complete circles
  //#define CNC_WORKSPACE_PLANES  // Allow G2/G3 to operate in XY, ZX, or YZ planes
#endif

// Support for G5 with XYZE destination and IJPQ offsets. Requires ~2666 bytes.
//#define BEZIER_CURVE_SUPPORT

// G38.2 and G38.3 Probe Target
// Set MULTIPLE_PROBING if you want G38 to double touch
//#define G38_PROBE_TARGET
#if ENABLED(G38_PROBE_TARGET)
  #define G38_MINIMUM_MOVE 0.0275 // minimum distance in mm that will produce a move (determined using the print statement in check_move)
#endif

// Moves (or segments) with fewer steps than this will be joined with the next move
#define MIN_STEPS_PER_SEGMENT 6

/**
 * Minimum delay after setting the stepper DIR (in ns)
 *     0 : No delay (Expect at least 10µS since one Stepper ISR must transpire)
 *    20 : Minimum for TMC2xxx drivers
 *   200 : Minimum for A4988 drivers
 *   500 : Minimum for LV8729 drivers (guess, no info in datasheet)
 *   650 : Minimum for DRV8825 drivers
 *  1500 : Minimum for TB6600 drivers (guess, no info in datasheet)
 * 15000 : Minimum for TB6560 drivers (guess, no info in datasheet)
 *
 * Override the default value based on the driver type set in Configuration.h.
 */
//#define MINIMUM_STEPPER_DIR_DELAY 650

/**
 * Minimum stepper driver pulse width (in µs)
 *   0 : Smallest possible width the MCU can produce, compatible with TMC2xxx drivers
 *   1 : Minimum for A4988 stepper drivers
 *   1 : Minimum for LV8729 stepper drivers
 *   2 : Minimum for DRV8825 stepper drivers
 *   3 : Minimum for TB6600 stepper drivers
 *  30 : Minimum for TB6560 stepper drivers
 *
 * Override the default value based on the driver type set in Configuration.h.
 */
//#define MINIMUM_STEPPER_PULSE 2

/**
 * Maximum stepping rate (in Hz) the stepper driver allows
 *  If undefined, defaults to 1MHz / (2 * MINIMUM_STEPPER_PULSE)
 *  500000 : Maximum for A4988 stepper driver
 *  400000 : Maximum for TMC2xxx stepper drivers
 *  250000 : Maximum for DRV8825 stepper driver
 *  150000 : Maximum for TB6600 stepper driver
 *  130000 : Maximum for LV8729 stepper driver
 *   15000 : Maximum for TB6560 stepper driver
 *
 * Override the default value based on the driver type set in Configuration.h.
 */
//#define MAXIMUM_STEPPER_RATE 250000

// @section temperature

// Control heater 0 and heater 1 in parallel.
//#define HEATERS_PARALLEL

//===========================================================================
//================================= Buffers =================================
//===========================================================================

// @section hidden

// The number of linear motions that can be in the plan at any give time.
// THE BLOCK_BUFFER_SIZE NEEDS TO BE A POWER OF 2 (e.g. 8, 16, 32) because shifts and ors are used to do the ring-buffering.
#if ENABLED(SDSUPPORT)
  #define BLOCK_BUFFER_SIZE 16 // SD,LCD,Buttons take more memory, block buffer needs to be smaller
#else
  #define BLOCK_BUFFER_SIZE 16 // maximize block buffer
#endif

// @section serial

// The ASCII buffer for serial input
#define MAX_CMD_SIZE 96
#define BUFSIZE 4

// Transmission to Host Buffer Size
// To save 386 bytes of PROGMEM (and TX_BUFFER_SIZE+3 bytes of RAM) set to 0.
// To buffer a simple "ok" you need 4 bytes.
// For ADVANCED_OK (M105) you need 32 bytes.
// For debug-echo: 128 bytes for the optimal speed.
// Other output doesn't need to be that speedy.
// :[0, 2, 4, 8, 16, 32, 64, 128, 256]
#define TX_BUFFER_SIZE 0

// Host Receive Buffer Size
// Without XON/XOFF flow control (see SERIAL_XON_XOFF below) 32 bytes should be enough.
// To use flow control, set this buffer size to at least 1024 bytes.
// :[0, 2, 4, 8, 16, 32, 64, 128, 256, 512, 1024, 2048]
//#define RX_BUFFER_SIZE 1024

#if RX_BUFFER_SIZE >= 1024
  // Enable to have the controller send XON/XOFF control characters to
  // the host to signal the RX buffer is becoming full.
  //#define SERIAL_XON_XOFF
#endif

#if ENABLED(SDSUPPORT)
  // Enable this option to collect and display the maximum
  // RX queue usage after transferring a file to SD.
  //#define SERIAL_STATS_MAX_RX_QUEUED

  // Enable this option to collect and display the number
  // of dropped bytes after a file transfer to SD.
  //#define SERIAL_STATS_DROPPED_RX
#endif

// Enable an emergency-command parser to intercept certain commands as they
// enter the serial receive buffer, so they cannot be blocked.
// Currently handles M108, M112, M410
// Does not work on boards using AT90USB (USBCON) processors!
//#define EMERGENCY_PARSER

// Bad Serial-connections can miss a received command by sending an 'ok'
// Therefore some clients abort after 30 seconds in a timeout.
// Some other clients start sending commands while receiving a 'wait'.
// This "wait" is only sent when the buffer is empty. 1 second is a good value here.
//#define NO_TIMEOUTS 1000 // Milliseconds

// Some clients will have this feature soon. This could make the NO_TIMEOUTS unnecessary.
//#define ADVANCED_OK

// @section extras

/**
 * Firmware-based and LCD-controlled retract
 *
 * Add G10 / G11 commands for automatic firmware-based retract / recover.
 * Use M207 and M208 to define parameters for retract / recover.
 *
 * Use M209 to enable or disable auto-retract.
 * With auto-retract enabled, all G1 E moves within the set range
 * will be converted to firmware-based retract/recover moves.
 *
 * Be sure to turn off auto-retract during filament change.
 *
 * Note that M207 / M208 / M209 settings are saved to EEPROM.
 *
 */
//#define FWRETRACT  // ONLY PARTIALLY TESTED
#if ENABLED(FWRETRACT)
  #define MIN_AUTORETRACT 0.1             // When auto-retract is on, convert E moves of this length and over
  #define MAX_AUTORETRACT 10.0            // Upper limit for auto-retract conversion
  #define RETRACT_LENGTH 3                // Default retract length (positive mm)
  #define RETRACT_LENGTH_SWAP 13          // Default swap retract length (positive mm), for extruder change
  #define RETRACT_FEEDRATE 45             // Default feedrate for retracting (mm/s)
  #define RETRACT_ZLIFT 0                 // Default retract Z-lift
  #define RETRACT_RECOVER_LENGTH 0        // Default additional recover length (mm, added to retract length when recovering)
  #define RETRACT_RECOVER_LENGTH_SWAP 0   // Default additional swap recover length (mm, added to retract length when recovering from extruder change)
  #define RETRACT_RECOVER_FEEDRATE 8      // Default feedrate for recovering from retraction (mm/s)
  #define RETRACT_RECOVER_FEEDRATE_SWAP 8 // Default feedrate for recovering from swap retraction (mm/s)
#endif

/**
 * Extra Fan Speed
 * Adds a secondary fan speed for each print-cooling fan.
 *   'M106 P<fan> T3-255' : Set a secondary speed for <fan>
 *   'M106 P<fan> T2'     : Use the set secondary speed
 *   'M106 P<fan> T1'     : Restore the previous fan speed
 */
//#define EXTRA_FAN_SPEED

/**
 * Advanced Pause
 * Experimental feature for filament change support and for parking the nozzle when paused.
 * Adds the GCode M600 for initiating filament change.
 * If PARK_HEAD_ON_PAUSE enabled, adds the GCode M125 to pause printing and park the nozzle.
 *
 * Requires an LCD display.
 * Requires NOZZLE_PARK_FEATURE.
 * This feature is required for the default FILAMENT_RUNOUT_SCRIPT.
 */
//#define ADVANCED_PAUSE_FEATURE
#if ENABLED(ADVANCED_PAUSE_FEATURE)
  #define PAUSE_PARK_RETRACT_FEEDRATE         60  // (mm/s) Initial retract feedrate.
  #define PAUSE_PARK_RETRACT_LENGTH            2  // (mm) Initial retract.
                                                  // This short retract is done immediately, before parking the nozzle.
  #define FILAMENT_CHANGE_UNLOAD_FEEDRATE     10  // (mm/s) Unload filament feedrate. This can be pretty fast.
  #define FILAMENT_CHANGE_UNLOAD_ACCEL        25  // (mm/s^2) Lower acceleration may allow a faster feedrate.
  #define FILAMENT_CHANGE_UNLOAD_LENGTH      100  // (mm) The length of filament for a complete unload.
                                                  //   For Bowden, the full length of the tube and nozzle.
                                                  //   For direct drive, the full length of the nozzle.
                                                  //   Set to 0 for manual unloading.
  #define FILAMENT_CHANGE_SLOW_LOAD_FEEDRATE   6  // (mm/s) Slow move when starting load.
  #define FILAMENT_CHANGE_SLOW_LOAD_LENGTH     0  // (mm) Slow length, to allow time to insert material.
                                                  // 0 to disable start loading and skip to fast load only
  #define FILAMENT_CHANGE_FAST_LOAD_FEEDRATE   6  // (mm/s) Load filament feedrate. This can be pretty fast.
  #define FILAMENT_CHANGE_FAST_LOAD_ACCEL     25  // (mm/s^2) Lower acceleration may allow a faster feedrate.
  #define FILAMENT_CHANGE_FAST_LOAD_LENGTH     0  // (mm) Load length of filament, from extruder gear to nozzle.
                                                  //   For Bowden, the full length of the tube and nozzle.
                                                  //   For direct drive, the full length of the nozzle.
  //#define ADVANCED_PAUSE_CONTINUOUS_PURGE       // Purge continuously up to the purge length until interrupted.
  #define ADVANCED_PAUSE_PURGE_FEEDRATE        3  // (mm/s) Extrude feedrate (after loading). Should be slower than load feedrate.
  #define ADVANCED_PAUSE_PURGE_LENGTH         50  // (mm) Length to extrude after loading.
                                                  //   Set to 0 for manual extrusion.
                                                  //   Filament can be extruded repeatedly from the Filament Change menu
                                                  //   until extrusion is consistent, and to purge old filament.

                                                  // Filament Unload does a Retract, Delay, and Purge first:
  #define FILAMENT_UNLOAD_RETRACT_LENGTH      13  // (mm) Unload initial retract length.
  #define FILAMENT_UNLOAD_DELAY             5000  // (ms) Delay for the filament to cool after retract.
  #define FILAMENT_UNLOAD_PURGE_LENGTH         8  // (mm) An unretract is done, then this length is purged.

  #define PAUSE_PARK_NOZZLE_TIMEOUT           45  // (seconds) Time limit before the nozzle is turned off for safety.
  #define FILAMENT_CHANGE_ALERT_BEEPS         10  // Number of alert beeps to play when a response is needed.
  #define PAUSE_PARK_NO_STEPPER_TIMEOUT           // Enable for XYZ steppers to stay powered on during filament change.

  //#define PARK_HEAD_ON_PAUSE                    // Park the nozzle during pause and filament change.
  //#define HOME_BEFORE_FILAMENT_CHANGE           // Ensure homing has been completed prior to parking for filament change

  //#define FILAMENT_LOAD_UNLOAD_GCODES           // Add M701/M702 Load/Unload G-codes, plus Load/Unload in the LCD Prepare menu.
  //#define FILAMENT_UNLOAD_ALL_EXTRUDERS         // Allow M702 to unload all extruders above a minimum target temp (as set by M302)
#endif

// @section tmc

/**
 * TMC26X Stepper Driver options
 *
 * The TMC26XStepper library is required for this stepper driver.
 * https://github.com/trinamic/TMC26XStepper
 */
#if HAS_DRIVER(TMC26X)

  #define X_MAX_CURRENT     1000 // in mA
  #define X_SENSE_RESISTOR    91 // in mOhms
  #define X_MICROSTEPS        16 // number of microsteps

  #define X2_MAX_CURRENT    1000
  #define X2_SENSE_RESISTOR   91
  #define X2_MICROSTEPS       16

  #define Y_MAX_CURRENT     1000
  #define Y_SENSE_RESISTOR    91
  #define Y_MICROSTEPS        16

  #define Y2_MAX_CURRENT    1000
  #define Y2_SENSE_RESISTOR   91
  #define Y2_MICROSTEPS       16

  #define Z_MAX_CURRENT     1000
  #define Z_SENSE_RESISTOR    91
  #define Z_MICROSTEPS        16

  #define Z2_MAX_CURRENT    1000
  #define Z2_SENSE_RESISTOR   91
  #define Z2_MICROSTEPS       16

  #define E0_MAX_CURRENT    1000
  #define E0_SENSE_RESISTOR   91
  #define E0_MICROSTEPS       16

  #define E1_MAX_CURRENT    1000
  #define E1_SENSE_RESISTOR   91
  #define E1_MICROSTEPS       16

  #define E2_MAX_CURRENT    1000
  #define E2_SENSE_RESISTOR   91
  #define E2_MICROSTEPS       16

  #define E3_MAX_CURRENT    1000
  #define E3_SENSE_RESISTOR   91
  #define E3_MICROSTEPS       16

  #define E4_MAX_CURRENT    1000
  #define E4_SENSE_RESISTOR   91
  #define E4_MICROSTEPS       16

#endif // TMC26X

// @section tmc_smart

/**
 * To use TMC2130 stepper drivers in SPI mode connect your SPI pins to
 * the hardware SPI interface on your board and define the required CS pins
 * in your `pins_MYBOARD.h` file. (e.g., RAMPS 1.4 uses AUX3 pins `X_CS_PIN 53`, `Y_CS_PIN 49`, etc.).
 * You may also use software SPI if you wish to use general purpose IO pins.
 *
 * You'll also need the TMC2130Stepper Arduino library
 * (https://github.com/teemuatlut/TMC2130Stepper).
 *
 * To use TMC2208 stepper UART-configurable stepper drivers
 * connect #_SERIAL_TX_PIN to the driver side PDN_UART pin with a 1K resistor.
 * To use the reading capabilities, also connect #_SERIAL_RX_PIN
 * to PDN_UART without a resistor.
 * The drivers can also be used with hardware serial.
 *
 * You'll also need the TMC2208Stepper Arduino library
 * (https://github.com/teemuatlut/TMC2208Stepper).
 */
#if HAS_TRINAMIC

  #define R_SENSE           0.11  // R_sense resistor for SilentStepStick2130
  #define HOLD_MULTIPLIER    0.5  // Scales down the holding current from run current
  #define INTERPOLATE       true  // Interpolate X/Y/Z_MICROSTEPS to 256

  #define X_CURRENT          800  // rms current in mA. Multiply by 1.41 for peak current.
  #define X_MICROSTEPS        16  // 0..256

  #define Y_CURRENT          800
  #define Y_MICROSTEPS        16

  #define Z_CURRENT          800
  #define Z_MICROSTEPS        16

  #define X2_CURRENT         800
  #define X2_MICROSTEPS       16

  #define Y2_CURRENT         800
  #define Y2_MICROSTEPS       16

  #define Z2_CURRENT         800
  #define Z2_MICROSTEPS       16

  #define E0_CURRENT         800
  #define E0_MICROSTEPS       16

  #define E1_CURRENT         800
  #define E1_MICROSTEPS       16

  #define E2_CURRENT         800
  #define E2_MICROSTEPS       16

  #define E3_CURRENT         800
  #define E3_MICROSTEPS       16

  #define E4_CURRENT         800
  #define E4_MICROSTEPS       16

  /**
   * Use software SPI for TMC2130.
   * The default SW SPI pins are defined the respective pins files,
   * but you can override or define them here.
   */
  //#define TMC_USE_SW_SPI
  //#define TMC_SW_MOSI       -1
  //#define TMC_SW_MISO       -1
  //#define TMC_SW_SCK        -1

  /**
   * Use Trinamic's ultra quiet stepping mode.
   * When disabled, Marlin will use spreadCycle stepping mode.
   */
  #define STEALTHCHOP

  /**
   * Monitor Trinamic TMC2130 and TMC2208 drivers for error conditions,
   * like overtemperature and short to ground. TMC2208 requires hardware serial.
   * In the case of overtemperature Marlin can decrease the driver current until error condition clears.
   * Other detected conditions can be used to stop the current print.
   * Relevant g-codes:
   * M906 - Set or get motor current in milliamps using axis codes X, Y, Z, E. Report values if no axis codes given.
   * M911 - Report stepper driver overtemperature pre-warn condition.
   * M912 - Clear stepper driver overtemperature pre-warn condition flag.
   * M122 S0/1 - Report driver parameters (Requires TMC_DEBUG)
   */
  //#define MONITOR_DRIVER_STATUS

  #if ENABLED(MONITOR_DRIVER_STATUS)
    #define CURRENT_STEP_DOWN     50  // [mA]
    #define REPORT_CURRENT_CHANGE
    #define STOP_ON_ERROR
  #endif

  /**
   * The driver will switch to spreadCycle when stepper speed is over HYBRID_THRESHOLD.
   * This mode allows for faster movements at the expense of higher noise levels.
   * STEALTHCHOP needs to be enabled.
   * M913 X/Y/Z/E to live tune the setting
   */
  //#define HYBRID_THRESHOLD

  #define X_HYBRID_THRESHOLD     100  // [mm/s]
  #define X2_HYBRID_THRESHOLD    100
  #define Y_HYBRID_THRESHOLD     100
  #define Y2_HYBRID_THRESHOLD    100
  #define Z_HYBRID_THRESHOLD       3
  #define Z2_HYBRID_THRESHOLD      3
  #define E0_HYBRID_THRESHOLD     30
  #define E1_HYBRID_THRESHOLD     30
  #define E2_HYBRID_THRESHOLD     30
  #define E3_HYBRID_THRESHOLD     30
  #define E4_HYBRID_THRESHOLD     30

  /**
   * Use stallGuard2 to sense an obstacle and trigger an endstop.
   * You need to place a wire from the driver's DIAG1 pin to the X/Y endstop pin.
   * X, Y, and Z homing will always be done in spreadCycle mode.
   *
   * X/Y/Z_HOMING_SENSITIVITY is used for tuning the trigger sensitivity.
   * Higher values make the system LESS sensitive.
   * Lower value make the system MORE sensitive.
   * Too low values can lead to false positives, while too high values will collide the axis without triggering.
   * It is advised to set X/Y/Z_HOME_BUMP_MM to 0.
   * M914 X/Y/Z to live tune the setting
   */
  //#define SENSORLESS_HOMING // TMC2130 only

  #if ENABLED(SENSORLESS_HOMING)
    #define X_HOMING_SENSITIVITY  8
    #define Y_HOMING_SENSITIVITY  8
    #define Z_HOMING_SENSITIVITY  8
  #endif

  /**
   * Enable M122 debugging command for TMC stepper drivers.
   * M122 S0/1 will enable continous reporting.
   */
  //#define TMC_DEBUG

  /**
   * M915 Z Axis Calibration
   *
   * - Adjust Z stepper current,
   * - Drive the Z axis to its physical maximum, and
   * - Home Z to account for the lost steps.
   *
   * Use M915 Snn to specify the current.
   * Use M925 Znn to add extra Z height to Z_MAX_POS.
   */
  //#define TMC_Z_CALIBRATION
  #if ENABLED(TMC_Z_CALIBRATION)
    #define CALIBRATION_CURRENT 250
    #define CALIBRATION_EXTRA_HEIGHT 10
  #endif

  /**
   * You can set your own advanced settings by filling in predefined functions.
   * A list of available functions can be found on the library github page
   * https://github.com/teemuatlut/TMC2130Stepper
   * https://github.com/teemuatlut/TMC2208Stepper
   *
   * Example:
   * #define TMC_ADV() { \
   *   stepperX.diag0_temp_prewarn(1); \
   *   stepperY.interpolate(0); \
   * }
   */
  #define TMC_ADV() {  }

#endif // TMC2130 || TMC2208

// @section L6470

/**
 * L6470 Stepper Driver options
 *
 * The Arduino-L6470 library is required for this stepper driver.
 * https://github.com/ameyer/Arduino-L6470
 */
#if HAS_DRIVER(L6470)

  #define X_MICROSTEPS      16 // number of microsteps
  #define X_OVERCURRENT   2000 // maxc current in mA. If the current goes over this value, the driver will switch off
  #define X_STALLCURRENT  1500 // current in mA where the driver will detect a stall

  #define X2_MICROSTEPS     16
  #define X2_OVERCURRENT  2000
  #define X2_STALLCURRENT 1500

  #define Y_MICROSTEPS      16
  #define Y_OVERCURRENT   2000
  #define Y_STALLCURRENT  1500

  #define Y2_MICROSTEPS     16
  #define Y2_OVERCURRENT  2000
  #define Y2_STALLCURRENT 1500

  #define Z_MICROSTEPS      16
  #define Z_OVERCURRENT   2000
  #define Z_STALLCURRENT  1500

  #define Z2_MICROSTEPS     16
  #define Z2_OVERCURRENT  2000
  #define Z2_STALLCURRENT 1500

  #define E0_MICROSTEPS     16
  #define E0_OVERCURRENT  2000
  #define E0_STALLCURRENT 1500

  #define E1_MICROSTEPS     16
  #define E1_OVERCURRENT  2000
  #define E1_STALLCURRENT 1500

  #define E2_MICROSTEPS     16
  #define E2_OVERCURRENT  2000
  #define E2_STALLCURRENT 1500

  #define E3_MICROSTEPS     16
  #define E3_OVERCURRENT  2000
  #define E3_STALLCURRENT 1500

  #define E4_MICROSTEPS     16
  #define E4_OVERCURRENT  2000
  #define E4_STALLCURRENT 1500

#endif // L6470

/**
 * TWI/I2C BUS
 *
 * This feature is an EXPERIMENTAL feature so it shall not be used on production
 * machines. Enabling this will allow you to send and receive I2C data from slave
 * devices on the bus.
 *
 * ; Example #1
 * ; This macro send the string "Marlin" to the slave device with address 0x63 (99)
 * ; It uses multiple M260 commands with one B<base 10> arg
 * M260 A99  ; Target slave address
 * M260 B77  ; M
 * M260 B97  ; a
 * M260 B114 ; r
 * M260 B108 ; l
 * M260 B105 ; i
 * M260 B110 ; n
 * M260 S1   ; Send the current buffer
 *
 * ; Example #2
 * ; Request 6 bytes from slave device with address 0x63 (99)
 * M261 A99 B5
 *
 * ; Example #3
 * ; Example serial output of a M261 request
 * echo:i2c-reply: from:99 bytes:5 data:hello
 */

// @section i2cbus

//#define EXPERIMENTAL_I2CBUS
#define I2C_SLAVE_ADDRESS  0 // Set a value from 8 to 127 to act as a slave

// @section extras

/**
 * Spindle & Laser control
 *
 * Add the M3, M4, and M5 commands to turn the spindle/laser on and off, and
 * to set spindle speed, spindle direction, and laser power.
 *
 * SuperPid is a router/spindle speed controller used in the CNC milling community.
 * Marlin can be used to turn the spindle on and off. It can also be used to set
 * the spindle speed from 5,000 to 30,000 RPM.
 *
 * You'll need to select a pin for the ON/OFF function and optionally choose a 0-5V
 * hardware PWM pin for the speed control and a pin for the rotation direction.
 *
 * See http://marlinfw.org/docs/configuration/laser_spindle.html for more config details.
 */
//#define SPINDLE_LASER_ENABLE
#if ENABLED(SPINDLE_LASER_ENABLE)

  #define SPINDLE_LASER_ENABLE_INVERT   false  // set to "true" if the on/off function is reversed
  #define SPINDLE_LASER_PWM             true   // set to true if your controller supports setting the speed/power
  #define SPINDLE_LASER_PWM_INVERT      true   // set to "true" if the speed/power goes up when you want it to go slower
  #define SPINDLE_LASER_POWERUP_DELAY   5000   // delay in milliseconds to allow the spindle/laser to come up to speed/power
  #define SPINDLE_LASER_POWERDOWN_DELAY 5000   // delay in milliseconds to allow the spindle to stop
  #define SPINDLE_DIR_CHANGE            true   // set to true if your spindle controller supports changing spindle direction
  #define SPINDLE_INVERT_DIR            false
  #define SPINDLE_STOP_ON_DIR_CHANGE    true   // set to true if Marlin should stop the spindle before changing rotation direction

  /**
   *  The M3 & M4 commands use the following equation to convert PWM duty cycle to speed/power
   *
   *  SPEED/POWER = PWM duty cycle * SPEED_POWER_SLOPE + SPEED_POWER_INTERCEPT
   *    where PWM duty cycle varies from 0 to 255
   *
   *  set the following for your controller (ALL MUST BE SET)
   */

  #define SPEED_POWER_SLOPE    118.4
  #define SPEED_POWER_INTERCEPT  0
  #define SPEED_POWER_MIN     5000
  #define SPEED_POWER_MAX    30000    // SuperPID router controller 0 - 30,000 RPM

  //#define SPEED_POWER_SLOPE      0.3922
  //#define SPEED_POWER_INTERCEPT  0
  //#define SPEED_POWER_MIN       10
  //#define SPEED_POWER_MAX      100      // 0-100%
#endif

/**
 * Filament Width Sensor
 *
 * Measures the filament width in real-time and adjusts
 * flow rate to compensate for any irregularities.
 *
 * Also allows the measured filament diameter to set the
 * extrusion rate, so the slicer only has to specify the
 * volume.
 *
 * Only a single extruder is supported at this time.
 *
 *  34 RAMPS_14    : Analog input 5 on the AUX2 connector
 *  81 PRINTRBOARD : Analog input 2 on the Exp1 connector (version B,C,D,E)
 * 301 RAMBO       : Analog input 3
 *
 * Note: May require analog pins to be defined for other boards.
 */
//#define FILAMENT_WIDTH_SENSOR

#if ENABLED(FILAMENT_WIDTH_SENSOR)
  #define FILAMENT_SENSOR_EXTRUDER_NUM 0    // Index of the extruder that has the filament sensor. :[0,1,2,3,4]
  #define MEASUREMENT_DELAY_CM        14    // (cm) The distance from the filament sensor to the melting chamber

  #define FILWIDTH_ERROR_MARGIN        1.0  // (mm) If a measurement differs too much from nominal width ignore it
  #define MAX_MEASUREMENT_DELAY       20    // (bytes) Buffer size for stored measurements (1 byte per cm). Must be larger than MEASUREMENT_DELAY_CM.

  #define DEFAULT_MEASURED_FILAMENT_DIA DEFAULT_NOMINAL_FILAMENT_DIA // Set measured to nominal initially

  // Display filament width on the LCD status line. Status messages will expire after 5 seconds.
  //#define FILAMENT_LCD_DISPLAY
#endif

/**
 * CNC Coordinate Systems
 *
 * Enables G53 and G54-G59.3 commands to select coordinate systems
 * and G92.1 to reset the workspace to native machine space.
 */
//#define CNC_COORDINATE_SYSTEMS

/**
 * M43 - display pin status, watch pins for changes, watch endstops & toggle LED, Z servo probe test, toggle pins
 */
//#define PINS_DEBUGGING

/**
 * Auto-report temperatures with M155 S<seconds>
 */
#define AUTO_REPORT_TEMPERATURES

/**
 * Include capabilities in M115 output
 */
#define EXTENDED_CAPABILITIES_REPORT

/**
 * Disable all Volumetric extrusion options
 */
//#define NO_VOLUMETRICS

#if DISABLED(NO_VOLUMETRICS)
  /**
   * Volumetric extrusion default state
   * Activate to make volumetric extrusion the default method,
   * with DEFAULT_NOMINAL_FILAMENT_DIA as the default diameter.
   *
   * M200 D0 to disable, M200 Dn to set a new diameter.
   */
  //#define VOLUMETRIC_DEFAULT_ON
#endif

/**
 * Enable this option for a leaner build of Marlin that removes all
 * workspace offsets, simplifying coordinate transformations, leveling, etc.
 *
 *  - M206 and M428 are disabled.
 *  - G92 will revert to its behavior from Marlin 1.0.
 */
//#define NO_WORKSPACE_OFFSETS

/**
 * Set the number of proportional font spaces required to fill up a typical character space.
 * This can help to better align the output of commands like `G29 O` Mesh Output.
 *
 * For clients that use a fixed-width font (like OctoPrint), leave this set to 1.0.
 * Otherwise, adjust according to your client and font.
 */
#define PROPORTIONAL_FONT_RATIO 1.0

/**
 * Spend 28 bytes of SRAM to optimize the GCode parser
 */
#define FASTER_GCODE_PARSER

/**
 * User-defined menu items that execute custom GCode
 */
//#define CUSTOM_USER_MENUS
#if ENABLED(CUSTOM_USER_MENUS)
  #define USER_SCRIPT_DONE "M117 User Script Done"
  #define USER_SCRIPT_AUDIBLE_FEEDBACK
  //#define USER_SCRIPT_RETURN  // Return to status screen after a script

  #define USER_DESC_1 "Home & UBL Info"
  #define USER_GCODE_1 "G28\nG29 W"

  #define USER_DESC_2 "Preheat for PLA"
  #define USER_GCODE_2 "M140 S" STRINGIFY(PREHEAT_1_TEMP_BED) "\nM104 S" STRINGIFY(PREHEAT_1_TEMP_HOTEND)

  #define USER_DESC_3 "Preheat for ABS"
  #define USER_GCODE_3 "M140 S" STRINGIFY(PREHEAT_2_TEMP_BED) "\nM104 S" STRINGIFY(PREHEAT_2_TEMP_HOTEND)

  #define USER_DESC_4 "Heat Bed/Home/Level"
  #define USER_GCODE_4 "M140 S" STRINGIFY(PREHEAT_2_TEMP_BED) "\nG28\nG29"

  #define USER_DESC_5 "Home & Info"
  #define USER_GCODE_5 "G28\nM503"
#endif

/**
 * Specify an action command to send to the host when the printer is killed.
 * Will be sent in the form '//action:ACTION_ON_KILL', e.g. '//action:poweroff'.
 * The host must be configured to handle the action command.
 */
//#define ACTION_ON_KILL "poweroff"

/**
 * Specify an action command to send to the host on pause and resume.
 * Will be sent in the form '//action:ACTION_ON_PAUSE', e.g. '//action:pause'.
 * The host must be configured to handle the action command.
 */
//#define ACTION_ON_PAUSE "pause"
//#define ACTION_ON_RESUME "resume"

//===========================================================================
//====================== I2C Position Encoder Settings ======================
//===========================================================================

/**
 *  I2C position encoders for closed loop control.
 *  Developed by Chris Barr at Aus3D.
 *
 *  Wiki: http://wiki.aus3d.com.au/Magnetic_Encoder
 *  Github: https://github.com/Aus3D/MagneticEncoder
 *
 *  Supplier: http://aus3d.com.au/magnetic-encoder-module
 *  Alternative Supplier: http://reliabuild3d.com/
 *
 *  Reilabuild encoders have been modified to improve reliability.
 */

//#define I2C_POSITION_ENCODERS
#if ENABLED(I2C_POSITION_ENCODERS)

  #define I2CPE_ENCODER_CNT         1                       // The number of encoders installed; max of 5
                                                            // encoders supported currently.

  #define I2CPE_ENC_1_ADDR          I2CPE_PRESET_ADDR_X     // I2C address of the encoder. 30-200.
  #define I2CPE_ENC_1_AXIS          X_AXIS                  // Axis the encoder module is installed on.  <X|Y|Z|E>_AXIS.
  #define I2CPE_ENC_1_TYPE          I2CPE_ENC_TYPE_LINEAR   // Type of encoder:  I2CPE_ENC_TYPE_LINEAR -or-
                                                            // I2CPE_ENC_TYPE_ROTARY.
  #define I2CPE_ENC_1_TICKS_UNIT    2048                    // 1024 for magnetic strips with 2mm poles; 2048 for
                                                            // 1mm poles. For linear encoders this is ticks / mm,
                                                            // for rotary encoders this is ticks / revolution.
  //#define I2CPE_ENC_1_TICKS_REV     (16 * 200)            // Only needed for rotary encoders; number of stepper
                                                            // steps per full revolution (motor steps/rev * microstepping)
  //#define I2CPE_ENC_1_INVERT                              // Invert the direction of axis travel.
  #define I2CPE_ENC_1_EC_METHOD     I2CPE_ECM_MICROSTEP     // Type of error error correction.
  #define I2CPE_ENC_1_EC_THRESH     0.10                    // Threshold size for error (in mm) above which the
                                                            // printer will attempt to correct the error; errors
                                                            // smaller than this are ignored to minimize effects of
                                                            // measurement noise / latency (filter).

  #define I2CPE_ENC_2_ADDR          I2CPE_PRESET_ADDR_Y     // Same as above, but for encoder 2.
  #define I2CPE_ENC_2_AXIS          Y_AXIS
  #define I2CPE_ENC_2_TYPE          I2CPE_ENC_TYPE_LINEAR
  #define I2CPE_ENC_2_TICKS_UNIT    2048
  //#define I2CPE_ENC_2_TICKS_REV   (16 * 200)
  //#define I2CPE_ENC_2_INVERT
  #define I2CPE_ENC_2_EC_METHOD     I2CPE_ECM_MICROSTEP
  #define I2CPE_ENC_2_EC_THRESH     0.10

  #define I2CPE_ENC_3_ADDR          I2CPE_PRESET_ADDR_Z     // Encoder 3.  Add additional configuration options
  #define I2CPE_ENC_3_AXIS          Z_AXIS                  // as above, or use defaults below.

  #define I2CPE_ENC_4_ADDR          I2CPE_PRESET_ADDR_E     // Encoder 4.
  #define I2CPE_ENC_4_AXIS          E_AXIS

  #define I2CPE_ENC_5_ADDR          34                      // Encoder 5.
  #define I2CPE_ENC_5_AXIS          E_AXIS

  // Default settings for encoders which are enabled, but without settings configured above.
  #define I2CPE_DEF_TYPE            I2CPE_ENC_TYPE_LINEAR
  #define I2CPE_DEF_ENC_TICKS_UNIT  2048
  #define I2CPE_DEF_TICKS_REV       (16 * 200)
  #define I2CPE_DEF_EC_METHOD       I2CPE_ECM_NONE
  #define I2CPE_DEF_EC_THRESH       0.1

  //#define I2CPE_ERR_THRESH_ABORT  100.0                   // Threshold size for error (in mm) error on any given
                                                            // axis after which the printer will abort. Comment out to
                                                            // disable abort behaviour.

  #define I2CPE_TIME_TRUSTED        10000                   // After an encoder fault, there must be no further fault
                                                            // for this amount of time (in ms) before the encoder
                                                            // is trusted again.

  /**
   * Position is checked every time a new command is executed from the buffer but during long moves,
   * this setting determines the minimum update time between checks. A value of 100 works well with
   * error rolling average when attempting to correct only for skips and not for vibration.
   */
  #define I2CPE_MIN_UPD_TIME_MS     4                       // (ms) Minimum time between encoder checks.

  // Use a rolling average to identify persistant errors that indicate skips, as opposed to vibration and noise.
  #define I2CPE_ERR_ROLLING_AVERAGE

#endif // I2C_POSITION_ENCODERS

/**
 * MAX7219 Debug Matrix
 *
 * Add support for a low-cost 8x8 LED Matrix based on the Max7219 chip as a realtime status display.
 * Requires 3 signal wires. Some useful debug options are included to demonstrate its usage.
 */
//#define MAX7219_DEBUG
#if ENABLED(MAX7219_DEBUG)
  #define MAX7219_CLK_PIN   64
  #define MAX7219_DIN_PIN   57
  #define MAX7219_LOAD_PIN  44

  //#define MAX7219_GCODE          // Add the M7219 G-code to control the LED matrix
  #define MAX7219_INIT_TEST 2      // Do a test pattern at initialization (Set to 2 for spiral)
  #define MAX7219_NUMBER_UNITS 1   // Number of Max7219 units in chain.
  #define MAX7219_ROTATE       0   // Rotate the display clockwise (in multiples of +/- 90°)
                                   // connector at:  right=0   bottom=-90  top=90  left=180
  /**
   * Sample debug features
   * If you add more debug displays, be careful to avoid conflicts!
   */
  #define MAX7219_DEBUG_PRINTER_ALIVE    // Blink corner LED of 8x8 matrix to show that the firmware is functioning
  #define MAX7219_DEBUG_PLANNER_HEAD  3  // Show the planner queue head position on this and the next LED matrix row
  #define MAX7219_DEBUG_PLANNER_TAIL  5  // Show the planner queue tail position on this and the next LED matrix row

  #define MAX7219_DEBUG_PLANNER_QUEUE 0  // Show the current planner queue depth on this and the next LED matrix row
                                         // If you experience stuttering, reboots, etc. this option can reveal how
                                         // tweaks made to the configuration are affecting the printer in real-time.
#endif

/**
 * NanoDLP Sync support
 *
 * Add support for Synchronized Z moves when using with NanoDLP. G0/G1 axis moves will output "Z_move_comp"
 * string to enable synchronization with DLP projector exposure. This change will allow to use
 * [[WaitForDoneMessage]] instead of populating your gcode with M400 commands
 */
//#define NANODLP_Z_SYNC
#if ENABLED(NANODLP_Z_SYNC)
  //#define NANODLP_ALL_AXIS  // Enables "Z_move_comp" output on any axis move.
                              // Default behaviour is limited to Z axis only.
#endif

// Enable Marlin dev mode which adds some special commands
//#define MARLIN_DEV_MODE

#endif // CONFIGURATION_ADV_H
