# Supplementary material for: 3D Sugar Printing of Networks Mimicking the Vasculature
Source: Micromachines (Basel). 2019 Dec 30;11(1):43. doi: 10.3390/mi11010043 (PMC7019326; doi:10.3390/mi11010043)
Supplement: Supplementary file 1 [file micromachines-11-00043-s001.zip › Marlin-1.1.AP/Marlin-1.1.x v2/Marlin/dogm_font_data_6x9_marlin.h]

/**
 * Marlin 3D Printer Firmware
 * Copyright (C) 2016 MarlinFirmware [https://github.com/MarlinFirmware/Marlin]
 *
 * Based on Sprinter and grbl.
 * Copyright (C) 2011 Camiel Gubbels / Erik van der Zalm
 *
 * This program is free software: you can redistribute it and/or modify
 * it under the terms of the GNU General Public License as published by
 * the Free Software Foundation, either version 3 of the License, or
 * (at your option) any later version.
 *
 * This program is distributed in the hope that it will be useful,
 * but WITHOUT ANY WARRANTY; without even the implied warranty of
 * MERCHANTABILITY or FITNESS FOR A PARTICULAR PURPOSE.  See the
 * GNU General Public License for more details.
 *
 * You should have received a copy of the GNU General Public License
 * along with this program.  If not, see <http://www.gnu.org/licenses/>.
 *
 */

/**
  Fontname: -Misc-Fixed-Medium-R-Normal--9-90-75-75-C-60-ISO10646-1
  Copyright: Public domain font.  Share and enjoy.
  Capital A Height: 6, '1' Height: 6
  Calculated Max Values w= 6 h= 9 x= 2 y= 7 dx= 6 dy= 0 ascent= 7 len= 9
  Font Bounding box     w= 6 h= 9 x= 0 y=-2
  Calculated Min Values           x= 0 y=-2 dx= 0 dy= 0
  Pure Font   ascent = 6 descent=-2
  X Font      ascent = 6 descent=-2
  Max Font    ascent = 7 descent=-2
*/
#include <U8glib.h>
const u8g_fntpgm_uint8_t u8g_font_6x9[2300] U8G_SECTION(".progmem.u8g_font_6x9") = {
  0, 6, 9, 0, 254, 6, 1, 137, 2, 254, 32, 255, 254, 7, 254, 6,
  254, 0, 0, 0, 6, 0, 7, 1, 6, 6, 6, 2, 0, 128, 128, 128,
  128, 0, 128, 3, 3, 3, 6, 1, 3, 160, 160, 160, 5, 7, 7, 6,
  0, 255, 80, 80, 248, 80, 248, 80, 80, 5, 9, 9, 6, 0, 254, 32,
  112, 168, 160, 112, 40, 168, 112, 32, 6, 8, 8, 6, 0, 255, 64, 168,
  72, 16, 32, 72, 84, 8, 5, 7, 7, 6, 0, 255, 96, 144, 144, 96,
  152, 144, 104, 1, 3, 3, 6, 2, 3, 128, 128, 128, 2, 7, 7, 6,
  2, 255, 64, 128, 128, 128, 128, 128, 64, 2, 7, 7, 6, 2, 255, 128,
  64, 64, 64, 64, 64, 128, 5, 5, 5, 6, 0, 0, 136, 80, 248, 80,
  136, 5, 5, 5, 6, 0, 0, 32, 32, 248, 32, 32, 2, 4, 4, 6,
  2, 254, 192, 64, 64, 128, 5, 1, 1, 6, 0, 2, 248, 2, 2, 2,
  6, 2, 0, 192, 192, 4, 6, 6, 6, 1, 0, 16, 16, 32, 64, 128,
  128, 4, 6, 6, 6, 1, 0, 96, 144, 144, 144, 144, 96, 3, 6, 6,
  6, 1, 0, 64, 192, 64, 64, 64, 224, 4, 6, 6, 6, 1, 0, 96,
  144, 16, 32, 64, 240, 4, 6, 6, 6, 1, 0, 240, 32, 96, 16, 16,
  224, 5, 6, 6, 6, 0, 0, 16, 48, 80, 144, 248, 16, 4, 6, 6,
  6, 1, 0, 240, 128, 224, 16, 16, 224, 4, 6, 6, 6, 1, 0, 96,
  128, 224, 144, 144, 96, 4, 6, 6, 6, 1, 0, 240, 16, 16, 32, 64,
  64, 4, 6, 6, 6, 1, 0, 96, 144, 96, 144, 144, 96, 4, 6, 6,
  6, 1, 0, 96, 144, 144, 112, 16, 96, 2, 5, 5, 6, 2, 0, 192,
  192, 0, 192, 192, 2, 7, 7, 6, 2, 254, 192, 192, 0, 192, 64, 64,
  128, 5, 5, 5, 6, 0, 0, 24, 96, 128, 96, 24, 5, 3, 3, 6,
  0, 1, 248, 0, 248, 5, 5, 5, 6, 0, 0, 192, 48, 8, 48, 192,
  4, 7, 7, 6, 1, 0, 96, 144, 16, 96, 64, 0, 64, 5, 6, 6,
  6, 0, 0, 112, 144, 168, 176, 128, 112, 5, 6, 6, 6, 0, 0, 32,
  80, 136, 248, 136, 136, 5, 6, 6, 6, 0, 0, 240, 136, 240, 136, 136,
  240, 4, 6, 6, 6, 1, 0, 96, 144, 128, 128, 144, 96, 4, 6, 6,
  6, 1, 0, 224, 144, 144, 144, 144, 224, 4, 6, 6, 6, 1, 0, 240,
  128, 224, 128, 128, 240, 4, 6, 6, 6, 1, 0, 240, 128, 224, 128, 128,
  128, 4, 6, 6, 6, 1, 0, 96, 144, 128, 176, 144, 96, 4, 6, 6,
  6, 1, 0, 144, 144, 240, 144, 144, 144, 3, 6, 6, 6, 1, 0, 224,
  64, 64, 64, 64, 224, 5, 6, 6, 6, 0, 0, 56, 16, 16, 16, 144,
  96, 4, 6, 6, 6, 1, 0, 144, 160, 192, 160, 144, 144, 4, 6, 6,
  6, 1, 0, 128, 128, 128, 128, 128, 240, 5, 6, 6, 6, 0, 0, 136,
  216, 168, 168, 136, 136, 4, 6, 6, 6, 1, 0, 144, 208, 176, 144, 144,
  144, 5, 6, 6, 6, 0, 0, 112, 136, 136, 136, 136, 112, 4, 6, 6,
  6, 1, 0, 224, 144, 144, 224, 128, 128, 4, 7, 7, 6, 1, 255, 96,
  144, 144, 208, 176, 96, 16, 4, 6, 6, 6, 1, 0, 224, 144, 144, 224,
  144, 144, 4, 6, 6, 6, 1, 0, 96, 144, 64, 32, 144, 96, 5, 6,
  6, 6, 0, 0, 248, 32, 32, 32, 32, 32, 4, 6, 6, 6, 1, 0,
  144, 144, 144, 144, 144, 96, 4, 6, 6, 6, 1, 0, 144, 144, 144, 240,
  96, 96, 5, 6, 6, 6, 0, 0, 136, 136, 168, 168, 216, 136, 5, 6,
  6, 6, 0, 0, 136, 80, 32, 32, 80, 136, 5, 6, 6, 6, 0, 0,
  136, 136, 80, 32, 32, 32, 4, 6, 6, 6, 1, 0, 240, 16, 32, 64,
  128, 240, 3, 6, 6, 6, 1, 0, 224, 128, 128, 128, 128, 224, 4, 6,
  6, 6, 1, 0, 128, 128, 64, 32, 16, 16, 3, 6, 6, 6, 1, 0,
  224, 32, 32, 32, 32, 224, 5, 3, 3, 6, 0, 3, 32, 80, 136, 5,
  1, 1, 6, 0, 254, 248, 2, 2, 2, 6, 2, 4, 128, 64, 4, 4,
  4, 6, 1, 0, 112, 144, 144, 112, 4, 6, 6, 6, 1, 0, 128, 128,
  224, 144, 144, 224, 4, 4, 4, 6, 1, 0, 112, 128, 128, 112, 4, 6,
  6, 6, 1, 0, 16, 16, 112, 144, 144, 112, 4, 4, 4, 6, 1, 0,
  96, 176, 192, 112, 4, 6, 6, 6, 1, 0, 32, 80, 64, 224, 64, 64,
  4, 6, 6, 6, 1, 254, 96, 144, 144, 112, 16, 96, 4, 6, 6, 6,
  1, 0, 128, 128, 224, 144, 144, 144, 3, 6, 6, 6, 1, 0, 64, 0,
  192, 64, 64, 224, 3, 8, 8, 6, 1, 254, 32, 0, 96, 32, 32, 32,
  160, 64, 4, 6, 6, 6, 1, 0, 128, 128, 160, 192, 160, 144, 3, 6,
  6, 6, 1, 0, 192, 64, 64, 64, 64, 224, 5, 4, 4, 6, 0, 0,
  208, 168, 168, 136, 4, 4, 4, 6, 1, 0, 224, 144, 144, 144, 4, 4,
  4, 6, 1, 0, 96, 144, 144, 96, 4, 6, 6, 6, 1, 254, 224, 144,
  144, 224, 128, 128, 4, 6, 6, 6, 1, 254, 112, 144, 144, 112, 16, 16,
  4, 4, 4, 6, 1, 0, 160, 208, 128, 128, 4, 4, 4, 6, 1, 0,
  112, 192, 48, 224, 4, 6, 6, 6, 1, 0, 64, 64, 224, 64, 80, 32,
  4, 4, 4, 6, 1, 0, 144, 144, 144, 112, 4, 4, 4, 6, 1, 0,
  144, 144, 96, 96, 5, 4, 4, 6, 0, 0, 136, 168, 168, 80, 4, 4,
  4, 6, 1, 0, 144, 96, 96, 144, 4, 6, 6, 6, 1, 254, 144, 144,
  144, 112, 144, 96, 4, 4, 4, 6, 1, 0, 240, 32, 64, 240, 3, 7,
  7, 6, 1, 0, 32, 64, 64, 128, 64, 64, 32, 1, 7, 7, 6, 2,
  255, 128, 128, 128, 128, 128, 128, 128, 3, 7, 7, 6, 1, 0, 128, 64,
  64, 32, 64, 64, 128, 4, 2, 2, 6, 1, 3, 80, 160, 255, 255, 255,
  255, 255, 255, 255, 255, 255, 255, 255, 255, 255, 255, 255, 255, 255, 255, 255,
  255, 255, 255, 255, 255, 255, 255, 255, 255, 255, 255, 255, 255, 255, 0, 0,
  0, 6, 0, 7, 1, 6, 6, 6, 2, 0, 128, 0, 128, 128, 128, 128,
  4, 6, 6, 6, 1, 255, 32, 112, 160, 160, 112, 32, 5, 7, 7, 6,
  0, 255, 48, 72, 64, 240, 64, 64, 248, 5, 5, 5, 6, 0, 0, 168,
  80, 136, 80, 168, 5, 6, 6, 6, 0, 0, 136, 80, 248, 32, 248, 32,
  1, 7, 7, 6, 2, 255, 128, 128, 128, 0, 128, 128, 128, 4, 7, 7,
  6, 1, 255, 112, 128, 96, 144, 96, 16, 224, 3, 1, 1, 6, 1, 5,
  160, 6, 7, 7, 6, 0, 0, 120, 132, 148, 164, 148, 132, 120, 3, 5,
  5, 6, 1, 1, 96, 160, 96, 0, 224, 5, 5, 5, 6, 0, 0, 40,
  80, 160, 80, 40, 4, 3, 3, 6, 1, 0, 240, 16, 16, 4, 1, 1,
  6, 1, 2, 240, 6, 7, 7, 6, 0, 0, 120, 132, 180, 164, 164, 132,
  120, 4, 1, 1, 6, 1, 5, 240, 4, 3, 3, 6, 1, 2, 96, 144,
  96, 5, 7, 7, 6, 0, 255, 32, 32, 248, 32, 32, 0, 248, 3, 5,
  5, 6, 1, 1, 64, 160, 32, 64, 224, 3, 5, 5, 6, 1, 1, 192,
  32, 64, 32, 192, 2, 2, 2, 6, 2, 4, 64, 128, 4, 5, 5, 6,
  1, 255, 144, 144, 176, 208, 128, 5, 6, 6, 6, 0, 0, 120, 232, 232,
  104, 40, 40, 1, 1, 1, 6, 2, 2, 128, 2, 2, 2, 6, 2, 254,
  64, 128, 3, 5, 5, 6, 1, 1, 64, 192, 64, 64, 224, 3, 5, 5,
  6, 1, 1, 64, 160, 64, 0, 224, 5, 5, 5, 6, 0, 0, 160, 80,
  40, 80, 160, 5, 8, 8, 6, 0, 255, 64, 192, 64, 80, 112, 48, 120,
  16, 5, 8, 8, 6, 0, 255, 64, 192, 64, 80, 104, 8, 16, 56, 5,
  8, 8, 6, 0, 255, 192, 32, 64, 48, 240, 48, 120, 16, 4, 7, 7,
  6, 1, 0, 32, 0, 32, 96, 128, 144, 96, 5, 7, 7, 6, 0, 0,
  64, 32, 32, 80, 112, 136, 136, 5, 7, 7, 6, 0, 0, 16, 32, 32,
  80, 112, 136, 136, 5, 7, 7, 6, 0, 0, 32, 80, 32, 80, 112, 136,
  136, 5, 7, 7, 6, 0, 0, 40, 80, 32, 80, 112, 136, 136, 5, 7,
  7, 6, 0, 0, 80, 0, 32, 80, 112, 136, 136, 5, 7, 7, 6, 0,
  0, 32, 80, 32, 80, 112, 136, 136, 5, 6, 6, 6, 0, 0, 120, 160,
  240, 160, 160, 184, 4, 8, 8, 6, 1, 254, 96, 144, 128, 128, 144, 96,
  32, 64, 4, 7, 7, 6, 1, 0, 64, 32, 240, 128, 224, 128, 240, 4,
  7, 7, 6, 1, 0, 32, 64, 240, 128, 224, 128, 240, 4, 7, 7, 6,
  1, 0, 32, 80, 240, 128, 224, 128, 240, 4, 7, 7, 6, 1, 0, 80,
  0, 240, 128, 224, 128, 240, 3, 7, 7, 6, 1, 0, 128, 64, 224, 64,
  64, 64, 224, 3, 7, 7, 6, 1, 0, 32, 64, 224, 64, 64, 64, 224,
  3, 7, 7, 6, 1, 0, 64, 160, 224, 64, 64, 64, 224, 3, 7, 7,
  6, 1, 0, 160, 0, 224, 64, 64, 64, 224, 5, 6, 6, 6, 0, 0,
  112, 72, 232, 72, 72, 112, 4, 7, 7, 6, 1, 0, 80, 160, 144, 208,
  176, 144, 144, 4, 7, 7, 6, 1, 0, 64, 32, 96, 144, 144, 144, 96,
  4, 7, 7, 6, 1, 0, 32, 64, 96, 144, 144, 144, 96, 4, 7, 7,
  6, 1, 0, 32, 80, 96, 144, 144, 144, 96, 4, 7, 7, 6, 1, 0,
  80, 160, 96, 144, 144, 144, 96, 4, 7, 7, 6, 1, 0, 80, 0, 96,
  144, 144, 144, 96, 5, 5, 5, 6, 0, 0, 136, 80, 32, 80, 136, 4,
  8, 8, 6, 1, 255, 16, 112, 176, 176, 208, 208, 224, 128, 4, 7, 7,
  6, 1, 0, 64, 32, 144, 144, 144, 144, 96, 4, 7, 7, 6, 1, 0,
  32, 64, 144, 144, 144, 144, 96, 4, 7, 7, 6, 1, 0, 32, 80, 144,
  144, 144, 144, 96, 4, 7, 7, 6, 1, 0, 80, 0, 144, 144, 144, 144,
  96, 5, 7, 7, 6, 0, 0, 16, 32, 136, 80, 32, 32, 32, 4, 6,
  6, 6, 1, 0, 128, 224, 144, 144, 224, 128, 4, 6, 6, 6, 1, 0,
  96, 144, 160, 160, 144, 160, 4, 7, 7, 6, 1, 0, 64, 32, 0, 112,
  144, 144, 112, 4, 7, 7, 6, 1, 0, 32, 64, 0, 112, 144, 144, 112,
  4, 7, 7, 6, 1, 0, 32, 80, 0, 112, 144, 144, 112, 4, 7, 7,
  6, 1, 0, 80, 160, 0, 112, 144, 144, 112, 4, 6, 6, 6, 1, 0,
  80, 0, 112, 144, 144, 112, 4, 7, 7, 6, 1, 0, 32, 80, 32, 112,
  144, 144, 112, 5, 4, 4, 6, 0, 0, 112, 168, 176, 120, 4, 6, 6,
  6, 1, 254, 112, 128, 128, 112, 32, 64, 4, 7, 7, 6, 1, 0, 64,
  32, 0, 96, 176, 192, 112, 4, 7, 7, 6, 1, 0, 32, 64, 0, 96,
  176, 192, 112, 4, 7, 7, 6, 1, 0, 32, 80, 0, 96, 176, 192, 112,
  4, 6, 6, 6, 1, 0, 80, 0, 96, 176, 192, 112, 3, 7, 7, 6,
  1, 0, 128, 64, 0, 192, 64, 64, 224, 3, 7, 7, 6, 1, 0, 32,
  64, 0, 192, 64, 64, 224, 3, 7, 7, 6, 1, 0, 64, 160, 0, 192,
  64, 64, 224, 3, 6, 6, 6, 1, 0, 160, 0, 192, 64, 64, 224, 4,
  7, 7, 6, 1, 0, 48, 96, 16, 112, 144, 144, 96, 4, 7, 7, 6,
  1, 0, 80, 160, 0, 224, 144, 144, 144, 4, 7, 7, 6, 1, 0, 64,
  32, 0, 96, 144, 144, 96, 4, 7, 7, 6, 1, 0, 32, 64, 0, 96,
  144, 144, 96, 4, 7, 7, 6, 1, 0, 32, 80, 0, 96, 144, 144, 96,
  4, 7, 7, 6, 1, 0, 80, 160, 0, 96, 144, 144, 96, 4, 6, 6,
  6, 1, 0, 80, 0, 96, 144, 144, 96, 5, 5, 5, 6, 0, 0, 32,
  0, 248, 0, 32, 4, 4, 4, 6, 1, 0, 112, 176, 208, 224, 4, 7,
  7, 6, 1, 0, 64, 32, 0, 144, 144, 144, 112, 4, 7, 7, 6, 1,
  0, 32, 64, 0, 144, 144, 144, 112, 4, 7, 7, 6, 1, 0, 32, 80,
  0, 144, 144, 144, 112, 4, 6, 6, 6, 1, 0, 80, 0, 144, 144, 144,
  112, 4, 9, 9, 6, 1, 254, 32, 64, 0, 144, 144, 144, 112, 144, 96,
  4, 8, 8, 6, 1, 254, 128, 128, 224, 144, 144, 224, 128, 128, 4, 8,
  8, 6, 1, 254, 80, 0, 144, 144, 144, 112, 144, 96
};
