# Supplementary material for: 3D Sugar Printing of Networks Mimicking the Vasculature
Source: Micromachines (Basel). 2019 Dec 30;11(1):43. doi: 10.3390/mi11010043 (PMC7019326; doi:10.3390/mi11010043)
Supplement: Supplementary file 1 [file micromachines-11-00043-s001.zip › Marlin-1.1.AP/Marlin-1.1.x v2/Marlin/dogm_font_data_ISO10646_CN.h]

/**
 * Marlin 3D Printer Firmware
 * Copyright (C) 2016 MarlinFirmware [https://github.com/MarlinFirmware/Marlin]
 *
 * Based on Sprinter and grbl.
 * Copyright (C) 2011 Camiel Gubbels / Erik van der Zalm
 *
 * This program is free software: you can redistribute it and/or modify
 * it under the terms of the GNU General Public License as published by
 * the Free Software Foundation, either version 3 of the License, or
 * (at your option) any later version.
 *
 * This program is distributed in the hope that it will be useful,
 * but WITHOUT ANY WARRANTY; without even the implied warranty of
 * MERCHANTABILITY or FITNESS FOR A PARTICULAR PURPOSE.  See the
 * GNU General Public License for more details.
 *
 * You should have received a copy of the GNU General Public License
 * along with this program.  If not, see <http://www.gnu.org/licenses/>.
 *
 */

/**
  Fontname: ISO10646_CN
  Copyright: A. Hardtung, public domain
  Capital A Height: 7, '1' Height: 7
  Calculated Max Values w=11 h=11 x= 2 y=10 dx=12 dy= 0 ascent=10 len=22
  Font Bounding box     w=12 h=11 x= 0 y=-2
  Calculated Min Values           x= 0 y=-1 dx= 0 dy= 0
  Pure Font   ascent = 7 descent=-1
  X Font      ascent = 7 descent=-1
  Max Font    ascent =10 descent=-1
*/
#include <U8glib.h>
const u8g_fntpgm_uint8_t ISO10646_CN[4105] U8G_SECTION(".progmem.ISO10646_CN") = {
  0, 12, 11, 0, 254, 7, 1, 146, 3, 33, 32, 255, 255, 10, 255, 7,
  255, 0, 0, 0, 6, 0, 10, 1, 7, 7, 6, 2, 0, 128, 128, 128,
  128, 128, 0, 128, 3, 2, 2, 6, 1, 5, 160, 160, 5, 7, 7, 6,
  0, 0, 80, 80, 248, 80, 248, 80, 80, 5, 7, 7, 6, 0, 0, 32,
  120, 160, 112, 40, 240, 32, 5, 7, 7, 6, 0, 0, 192, 200, 16, 32,
  64, 152, 24, 5, 7, 7, 6, 0, 0, 96, 144, 160, 64, 168, 144, 104,
  2, 3, 3, 6, 1, 4, 192, 64, 128, 3, 7, 7, 6, 1, 0, 32,
  64, 128, 128, 128, 64, 32, 3, 7, 7, 6, 1, 0, 128, 64, 32, 32,
  32, 64, 128, 5, 5, 5, 6, 0, 1, 32, 168, 112, 168, 32, 5, 5,
  5, 6, 0, 1, 32, 32, 248, 32, 32, 2, 3, 3, 6, 2, 255, 192,
  64, 128, 5, 1, 1, 6, 0, 3, 248, 2, 2, 2, 6, 2, 0, 192,
  192, 5, 5, 5, 6, 0, 1, 8, 16, 32, 64, 128, 5, 7, 7, 6,
  0, 0, 112, 136, 152, 168, 200, 136, 112, 3, 7, 7, 6, 1, 0, 64,
  192, 64, 64, 64, 64, 224, 5, 7, 7, 6, 0, 0, 112, 136, 8, 112,
  128, 128, 248, 5, 7, 7, 6, 0, 0, 248, 16, 32, 16, 8, 8, 240,
  5, 7, 7, 6, 0, 0, 16, 48, 80, 144, 248, 16, 16, 5, 7, 7,
  6, 0, 0, 248, 128, 240, 8, 8, 136, 112, 5, 7, 7, 6, 0, 0,
  112, 128, 128, 240, 136, 136, 112, 5, 7, 7, 6, 0, 0, 248, 8, 16,
  32, 32, 32, 32, 5, 7, 7, 6, 0, 0, 112, 136, 136, 112, 136, 136,
  112, 5, 7, 7, 6, 0, 0, 112, 136, 136, 120, 8, 8, 112, 2, 5,
  5, 6, 2, 0, 192, 192, 0, 192, 192, 2, 6, 6, 6, 2, 255, 192,
  192, 0, 192, 64, 128, 4, 7, 7, 6, 0, 0, 16, 32, 64, 128, 64,
  32, 16, 5, 3, 3, 6, 0, 2, 248, 0, 248, 4, 7, 7, 6, 0,
  0, 128, 64, 32, 16, 32, 64, 128, 5, 7, 7, 6, 0, 0, 112, 136,
  8, 16, 32, 0, 32, 5, 7, 7, 6, 0, 0, 112, 136, 8, 104, 168,
  168, 112, 5, 7, 7, 6, 0, 0, 112, 136, 136, 248, 136, 136, 136, 5,
  7, 7, 6, 0, 0, 240, 136, 136, 240, 136, 136, 240, 5, 7, 7, 6,
  0, 0, 112, 136, 128, 128, 128, 136, 112, 5, 7, 7, 6, 0, 0, 240,
  136, 136, 136, 136, 136, 240, 5, 7, 7, 6, 0, 0, 248, 128, 128, 240,
  128, 128, 248, 5, 7, 7, 6, 0, 0, 248, 128, 128, 240, 128, 128, 128,
  5, 7, 7, 6, 0, 0, 112, 136, 128, 184, 136, 136, 112, 5, 7, 7,
  6, 0, 0, 136, 136, 136, 248, 136, 136, 136, 1, 7, 7, 6, 2, 0,
  128, 128, 128, 128, 128, 128, 128, 5, 7, 7, 6, 0, 0, 56, 16, 16,
  16, 16, 144, 96, 5, 7, 7, 6, 0, 0, 136, 144, 160, 192, 160, 144,
  136, 5, 7, 7, 6, 0, 0, 128, 128, 128, 128, 128, 128, 248, 5, 7,
  7, 6, 0, 0, 136, 216, 168, 136, 136, 136, 136, 5, 7, 7, 6, 0,
  0, 136, 136, 200, 168, 152, 136, 136, 5, 7, 7, 6, 0, 0, 112, 136,
  136, 136, 136, 136, 112, 5, 7, 7, 6, 0, 0, 240, 136, 136, 240, 128,
  128, 128, 5, 7, 7, 6, 0, 0, 112, 136, 136, 136, 168, 144, 104, 5,
  7, 7, 6, 0, 0, 240, 136, 136, 240, 160, 144, 136, 5, 7, 7, 6,
  0, 0, 120, 128, 128, 112, 8, 8, 240, 5, 7, 7, 6, 0, 0, 248,
  32, 32, 32, 32, 32, 32, 5, 7, 7, 6, 0, 0, 136, 136, 136, 136,
  136, 136, 112, 5, 7, 7, 6, 0, 0, 136, 136, 136, 136, 136, 80, 32,
  5, 7, 7, 6, 0, 0, 136, 136, 136, 136, 136, 168, 80, 5, 7, 7,
  6, 0, 0, 136, 136, 80, 32, 80, 136, 136, 5, 7, 7, 6, 0, 0,
  136, 136, 136, 80, 32, 32, 32, 5, 7, 7, 6, 0, 0, 248, 8, 16,
  32, 64, 128, 248, 3, 7, 7, 6, 0, 0, 224, 128, 128, 128, 128, 128,
  224, 5, 5, 5, 6, 0, 1, 128, 64, 32, 16, 8, 3, 7, 7, 6,
  0, 0, 224, 32, 32, 32, 32, 32, 224, 5, 3, 3, 6, 0, 4, 32,
  80, 136, 5, 1, 1, 6, 0, 0, 248, 2, 2, 2, 6, 2, 5, 128,
  64, 5, 5, 5, 6, 0, 0, 112, 8, 120, 136, 120, 5, 7, 7, 6,
  0, 0, 128, 128, 176, 200, 136, 136, 240, 5, 5, 5, 6, 0, 0, 112,
  128, 128, 136, 112, 5, 7, 7, 6, 0, 0, 8, 8, 104, 152, 136, 136,
  120, 5, 5, 5, 6, 0, 0, 112, 136, 248, 128, 112, 5, 7, 7, 6,
  0, 0, 48, 72, 224, 64, 64, 64, 64, 5, 6, 6, 6, 0, 255, 112,
  136, 136, 120, 8, 112, 5, 7, 7, 6, 0, 0, 128, 128, 176, 200, 136,
  136, 136, 1, 7, 7, 6, 2, 0, 128, 0, 128, 128, 128, 128, 128, 3,
  8, 8, 6, 1, 255, 32, 0, 32, 32, 32, 32, 160, 64, 4, 7, 7,
  6, 1, 0, 128, 128, 144, 160, 192, 160, 144, 3, 7, 7, 6, 1, 0,
  192, 64, 64, 64, 64, 64, 224, 5, 5, 5, 6, 0, 0, 208, 168, 168,
  168, 168, 5, 5, 5, 6, 0, 0, 176, 200, 136, 136, 136, 5, 5, 5,
  6, 0, 0, 112, 136, 136, 136, 112, 5, 6, 6, 6, 0, 255, 240, 136,
  136, 240, 128, 128, 5, 6, 6, 6, 0, 255, 120, 136, 136, 120, 8, 8,
  5, 5, 5, 6, 0, 0, 176, 200, 128, 128, 128, 5, 5, 5, 6, 0,
  0, 112, 128, 112, 8, 240, 4, 7, 7, 6, 0, 0, 64, 64, 224, 64,
  64, 64, 48, 5, 5, 5, 6, 0, 0, 136, 136, 136, 152, 104, 5, 5,
  5, 6, 0, 0, 136, 136, 136, 80, 32, 5, 5, 5, 6, 0, 0, 136,
  136, 168, 168, 80, 5, 5, 5, 6, 0, 0, 136, 80, 32, 80, 136, 5,
  6, 6, 6, 0, 255, 136, 136, 136, 120, 8, 112, 5, 5, 5, 6, 0,
  0, 248, 16, 32, 64, 248, 3, 7, 7, 6, 1, 0, 32, 64, 64, 128,
  64, 64, 32, 1, 7, 7, 6, 2, 0, 128, 128, 128, 128, 128, 128, 128,
  3, 7, 7, 6, 1, 0, 128, 64, 64, 32, 64, 64, 128, 5, 2, 2,
  6, 0, 3, 104, 144, 0, 0, 0, 6, 0, 10, 0, 0, 0, 12, 0,
  10, 0, 0, 0, 12, 0, 10, 0, 0, 0, 12, 0, 10, 0, 0, 0,
  12, 0, 10, 0, 0, 0, 12, 0, 10, 0, 0, 0, 12, 0, 10, 0,
  0, 0, 12, 0, 10, 0, 0, 0, 12, 0, 10, 0, 0, 0, 12, 0,
  10, 0, 0, 0, 12, 0, 10, 0, 0, 0, 12, 0, 10, 0, 0, 0,
  12, 0, 10, 0, 0, 0, 12, 0, 10, 0, 0, 0, 12, 0, 10, 0,
  0, 0, 12, 0, 10, 0, 0, 0, 12, 0, 10, 0, 0, 0, 12, 0,
  10, 0, 0, 0, 12, 0, 10, 0, 0, 0, 12, 0, 10, 0, 0, 0,
  12, 0, 10, 0, 0, 0, 12, 0, 10, 0, 0, 0, 12, 0, 10, 0,
  0, 0, 12, 0, 10, 0, 0, 0, 12, 0, 10, 0, 0, 0, 12, 0,
  10, 0, 0, 0, 12, 0, 10, 0, 0, 0, 12, 0, 10, 0, 0, 0,
  12, 0, 10, 0, 0, 0, 12, 0, 10, 11, 11, 22, 12, 0, 255, 255,
  224, 2, 0, 2, 0, 4, 0, 13, 0, 20, 128, 36, 64, 196, 32, 4,
  0, 4, 0, 4, 0, 11, 11, 22, 12, 0, 255, 249, 0, 138, 0, 171,
  224, 172, 64, 170, 64, 170, 64, 170, 64, 170, 128, 33, 0, 82, 128, 140,
  96, 11, 11, 22, 12, 0, 255, 36, 0, 36, 0, 63, 128, 68, 0, 132,
  0, 4, 0, 255, 224, 10, 0, 17, 0, 32, 128, 192, 96, 11, 11, 22,
  12, 0, 255, 36, 0, 36, 0, 63, 192, 68, 0, 4, 0, 255, 224, 9,
  0, 9, 0, 17, 32, 33, 32, 64, 224, 11, 11, 22, 12, 0, 255, 32,
  0, 61, 224, 81, 32, 145, 32, 17, 32, 255, 32, 17, 32, 41, 32, 37,
  224, 69, 32, 128, 0, 11, 11, 22, 12, 0, 255, 32, 128, 127, 192, 8,
  64, 255, 224, 17, 0, 32, 128, 95, 64, 128, 32, 63, 128, 0, 0, 127,
  192, 11, 11, 22, 12, 0, 255, 34, 64, 71, 224, 148, 128, 228, 128, 47,
  224, 68, 128, 244, 128, 7, 224, 52, 128, 196, 128, 7, 224, 11, 11, 22,
  12, 0, 255, 4, 128, 143, 224, 73, 0, 25, 0, 47, 192, 9, 0, 9,
  0, 47, 192, 73, 0, 137, 0, 15, 224, 11, 11, 22, 12, 0, 255, 16,
  0, 63, 128, 81, 0, 14, 0, 49, 128, 192, 96, 63, 128, 36, 128, 63,
  128, 36, 128, 63, 128, 11, 11, 22, 12, 0, 255, 34, 128, 250, 64, 7,
  224, 250, 128, 138, 128, 138, 128, 250, 128, 34, 128, 178, 128, 170, 160, 100,
  224, 11, 11, 22, 12, 0, 255, 34, 32, 71, 64, 146, 128, 239, 224, 34,
  0, 71, 192, 236, 64, 7, 192, 52, 64, 199, 192, 4, 64, 11, 11, 22,
  12, 0, 255, 8, 0, 15, 192, 8, 0, 8, 0, 255, 224, 8, 0, 14,
  0, 9, 128, 8, 64, 8, 0, 8, 0, 10, 11, 22, 12, 0, 255, 255,
  128, 0, 128, 0, 128, 128, 128, 128, 128, 255, 128, 128, 0, 128, 0, 128,
  64, 128, 64, 127, 192, 11, 11, 22, 12, 0, 255, 71, 192, 65, 0, 239,
  224, 65, 0, 69, 0, 105, 96, 201, 32, 77, 96, 73, 32, 79, 224, 200,
  32, 11, 11, 22, 12, 0, 255, 8, 0, 4, 0, 4, 0, 10, 0, 10,
  0, 10, 0, 17, 0, 17, 0, 32, 128, 64, 64, 128, 32, 11, 11, 22,
  12, 0, 255, 34, 64, 34, 0, 247, 224, 34, 0, 35, 224, 53, 32, 229,
  32, 37, 64, 40, 128, 41, 64, 114, 32, 11, 10, 20, 12, 0, 0, 68,
  64, 68, 64, 68, 64, 127, 192, 4, 0, 4, 0, 132, 32, 132, 32, 132,
  32, 255, 224, 11, 11, 22, 12, 0, 255, 4, 0, 0, 0, 127, 192, 4,
  0, 4, 0, 4, 0, 127, 192, 4, 0, 4, 0, 4, 0, 255, 224, 11,
  11, 22, 12, 0, 255, 255, 224, 17, 0, 1, 192, 254, 0, 72, 128, 37,
  0, 4, 0, 255, 224, 21, 0, 36, 128, 196, 96, 11, 11, 22, 12, 0,
  255, 17, 0, 127, 192, 68, 64, 127, 192, 68, 64, 127, 192, 4, 0, 255,
  224, 4, 0, 4, 0, 4, 0, 9, 11, 22, 12, 0, 255, 16, 0, 255,
  128, 128, 128, 128, 128, 255, 128, 128, 128, 128, 128, 255, 128, 128, 128, 128,
  128, 255, 128, 11, 11, 22, 12, 0, 255, 113, 0, 1, 0, 3, 224, 249,
  32, 33, 32, 65, 32, 81, 32, 137, 32, 250, 32, 2, 32, 4, 192, 11,
  11, 22, 12, 0, 255, 127, 192, 17, 0, 17, 0, 17, 0, 17, 0, 255,
  224, 17, 0, 17, 0, 33, 0, 33, 0, 65, 0, 11, 11, 22, 12, 0,
  255, 33, 0, 34, 0, 244, 64, 87, 224, 80, 32, 87, 192, 148, 64, 84,
  64, 36, 64, 87, 192, 148, 64, 11, 11, 22, 12, 0, 255, 17, 0, 10,
  0, 127, 192, 4, 0, 4, 0, 255, 224, 4, 0, 10, 0, 17, 0, 32,
  128, 192, 96, 10, 11, 22, 12, 0, 255, 95, 192, 0, 64, 132, 64, 132,
  64, 191, 64, 132, 64, 140, 64, 148, 64, 164, 64, 140, 64, 129, 192, 11,
  11, 22, 12, 0, 255, 36, 0, 39, 192, 36, 0, 36, 0, 255, 224, 0,
  0, 20, 64, 36, 128, 71, 0, 12, 0, 112, 0, 11, 11, 22, 12, 0,
  255, 36, 128, 4, 128, 15, 192, 228, 128, 36, 128, 63, 224, 36, 128, 36,
  128, 40, 128, 80, 0, 143, 224, 11, 11, 22, 12, 0, 255, 8, 0, 8,
  0, 255, 128, 136, 128, 136, 128, 255, 128, 136, 128, 136, 128, 255, 160, 136,
  32, 7, 224, 11, 11, 22, 12, 0, 255, 39, 128, 36, 128, 244, 128, 36,
  128, 116, 128, 108, 128, 164, 128, 36, 128, 36, 160, 40, 160, 48, 96, 10,
  11, 22, 12, 0, 255, 255, 192, 128, 64, 128, 64, 158, 64, 146, 64, 146,
  64, 158, 64, 128, 64, 128, 64, 255, 192, 128, 64, 11, 11, 22, 12, 0,
  255, 127, 192, 68, 0, 95, 192, 80, 64, 95, 192, 80, 64, 95, 192, 66,
  0, 74, 128, 82, 64, 166, 32, 11, 11, 22, 12, 0, 255, 4, 0, 7,
  224, 4, 0, 127, 192, 64, 64, 64, 64, 64, 64, 127, 192, 0, 0, 82,
  64, 137, 32, 11, 11, 22, 12, 0, 255, 71, 128, 36, 128, 4, 128, 4,
  128, 232, 96, 32, 0, 47, 192, 36, 64, 34, 128, 49, 0, 38, 192, 11,
  11, 22, 12, 0, 255, 127, 192, 74, 64, 127, 192, 4, 0, 255, 224, 4,
  0, 63, 128, 32, 128, 36, 128, 36, 128, 255, 224, 11, 11, 22, 12, 0,
  255, 34, 0, 79, 224, 72, 32, 79, 224, 200, 0, 79, 224, 74, 160, 90,
  160, 111, 224, 74, 160, 72, 96, 11, 11, 22, 12, 0, 255, 243, 192, 36,
  64, 42, 128, 241, 0, 34, 128, 101, 224, 114, 32, 165, 64, 32, 128, 35,
  0, 44, 0, 11, 11, 22, 12, 0, 255, 4, 0, 255, 224, 128, 32, 0,
  0, 255, 224, 4, 0, 36, 0, 39, 192, 36, 0, 84, 0, 143, 224, 11,
  11, 22, 12, 0, 255, 115, 224, 16, 128, 81, 0, 35, 224, 250, 32, 42,
  160, 34, 160, 34, 160, 32, 128, 33, 64, 98, 32, 11, 11, 22, 12, 0,
  255, 34, 0, 247, 128, 34, 128, 54, 128, 226, 160, 37, 160, 36, 96, 104,
  32, 0, 0, 82, 64, 137, 32, 11, 11, 22, 12, 0, 255, 115, 192, 66,
  0, 66, 0, 123, 224, 74, 64, 74, 64, 122, 64, 74, 64, 66, 64, 68,
  64, 136, 64, 11, 11, 22, 12, 0, 255, 8, 0, 255, 224, 8, 0, 31,
  192, 48, 64, 95, 192, 144, 64, 31, 192, 16, 64, 16, 64, 16, 192, 11,
  11, 22, 12, 0, 255, 2, 0, 127, 224, 66, 0, 66, 0, 95, 192, 66,
  0, 71, 0, 74, 128, 82, 64, 98, 32, 130, 0, 11, 11, 22, 12, 0,
  255, 243, 192, 150, 64, 145, 128, 166, 96, 161, 0, 151, 192, 145, 0, 149,
  0, 231, 224, 129, 0, 129, 0, 11, 11, 22, 12, 0, 255, 15, 128, 136,
  128, 79, 128, 8, 128, 143, 128, 64, 0, 31, 192, 53, 64, 85, 64, 149,
  64, 63, 224, 11, 11, 22, 12, 0, 255, 39, 224, 32, 128, 248, 128, 32,
  128, 32, 128, 56, 128, 224, 128, 32, 128, 32, 128, 32, 128, 97, 128, 11,
  11, 22, 12, 0, 255, 31, 224, 145, 0, 87, 192, 20, 64, 23, 192, 148,
  64, 87, 192, 17, 0, 85, 64, 153, 32, 35, 0, 11, 11, 22, 12, 0,
  255, 32, 128, 39, 224, 242, 64, 33, 128, 34, 64, 52, 32, 226, 64, 34,
  64, 34, 64, 34, 64, 100, 64, 11, 11, 22, 12, 0, 255, 65, 0, 65,
  0, 79, 224, 233, 32, 73, 32, 73, 32, 111, 224, 201, 32, 73, 32, 73,
  32, 207, 224, 11, 11, 22, 12, 0, 255, 33, 0, 241, 0, 79, 224, 169,
  32, 249, 32, 47, 224, 57, 32, 233, 32, 41, 32, 47, 224, 40, 32, 11,
  11, 22, 12, 0, 255, 143, 224, 73, 32, 9, 32, 203, 160, 73, 32, 79,
  224, 72, 32, 75, 160, 74, 160, 107, 160, 80, 224, 11, 11, 22, 12, 0,
  255, 127, 192, 4, 0, 68, 64, 36, 64, 36, 128, 4, 0, 255, 224, 4,
  0, 4, 0, 4, 0, 4, 0, 11, 11, 22, 12, 0, 255, 130, 0, 66,
  0, 31, 224, 194, 0, 95, 192, 82, 64, 95, 192, 71, 0, 74, 128, 82,
  64, 191, 224, 11, 11, 22, 12, 0, 255, 4, 0, 127, 224, 72, 128, 127,
  224, 72, 128, 79, 128, 64, 0, 95, 192, 72, 64, 71, 128, 152, 96, 11,
  11, 22, 12, 0, 255, 1, 0, 239, 224, 161, 0, 164, 64, 175, 224, 164,
  64, 175, 224, 169, 32, 233, 32, 2, 128, 12, 96, 11, 11, 22, 12, 0,
  255, 20, 192, 246, 160, 188, 96, 167, 128, 168, 128, 191, 224, 169, 32, 239,
  224, 9, 32, 15, 224, 9, 32, 11, 11, 22, 12, 0, 255, 127, 128, 64,
  128, 66, 128, 98, 128, 84, 128, 72, 128, 72, 128, 84, 160, 98, 160, 64,
  96, 128, 32, 11, 11, 22, 12, 0, 255, 4, 0, 127, 224, 64, 32, 127,
  224, 64, 0, 125, 224, 84, 32, 76, 160, 84, 96, 100, 160, 141, 96, 11,
  11, 22, 12, 0, 255, 130, 0, 95, 224, 4, 0, 8, 64, 159, 224, 64,
  32, 10, 128, 10, 128, 74, 160, 146, 160, 34, 96, 11, 11, 22, 12, 0,
  255, 65, 0, 79, 224, 232, 32, 66, 128, 68, 64, 104, 32, 199, 192, 65,
  0, 65, 0, 65, 0, 207, 224, 11, 11, 22, 12, 0, 255, 80, 32, 125,
  32, 145, 32, 255, 32, 17, 32, 125, 32, 85, 32, 85, 32, 84, 32, 92,
  32, 16, 224, 11, 11, 22, 12, 0, 255, 63, 128, 32, 128, 63, 128, 32,
  128, 255, 224, 72, 0, 123, 192, 73, 64, 121, 64, 72, 128, 251, 96, 11,
  11, 22, 12, 0, 255, 4, 0, 4, 0, 4, 0, 36, 128, 36, 64, 68,
  64, 68, 32, 132, 32, 4, 0, 4, 0, 28, 0, 11, 11, 22, 12, 0,
  255, 4, 0, 4, 0, 4, 0, 255, 224, 4, 0, 10, 0, 10, 0, 17,
  0, 17, 0, 32, 128, 192, 96, 9, 10, 20, 10, 0, 0, 136, 128, 73,
  0, 8, 0, 255, 128, 0, 128, 0, 128, 127, 128, 0, 128, 0, 128, 255,
  128, 11, 11, 22, 12, 0, 255, 33, 0, 18, 0, 255, 224, 0, 0, 120,
  128, 74, 128, 122, 128, 74, 128, 122, 128, 72, 128, 89, 128, 11, 11, 22,
  12, 0, 255, 39, 192, 0, 0, 0, 0, 239, 224, 33, 0, 34, 0, 36,
  64, 47, 224, 32, 32, 80, 0, 143, 224, 11, 11, 22, 12, 0, 255, 32,
  128, 39, 0, 249, 0, 33, 192, 119, 0, 33, 0, 249, 224, 39, 0, 113,
  32, 169, 32, 32, 224, 11, 11, 22, 12, 0, 255, 16, 64, 16, 64, 253,
  224, 16, 64, 56, 192, 53, 64, 82, 64, 148, 64, 16, 64, 16, 64, 16,
  192, 11, 11, 22, 12, 0, 255, 0, 64, 248, 64, 11, 224, 8, 64, 136,
  64, 82, 64, 81, 64, 33, 64, 80, 64, 72, 64, 137, 192, 10, 11, 22,
  12, 0, 255, 132, 0, 132, 64, 132, 128, 245, 0, 134, 0, 132, 0, 132,
  0, 148, 0, 164, 64, 196, 64, 131, 192, 11, 11, 22, 12, 0, 255, 17,
  32, 125, 0, 17, 0, 255, 224, 41, 0, 253, 64, 73, 64, 124, 128, 8,
  160, 253, 96, 10, 32, 11, 11, 22, 12, 0, 255, 23, 192, 36, 64, 36,
  64, 103, 192, 161, 0, 47, 224, 33, 0, 35, 128, 37, 64, 41, 32, 33,
  0, 11, 11, 22, 12, 0, 255, 8, 0, 255, 224, 16, 0, 39, 192, 32,
  128, 97, 0, 175, 224, 33, 0, 33, 0, 33, 0, 35, 0, 11, 11, 22,
  12, 0, 255, 36, 0, 47, 224, 180, 0, 164, 128, 164, 160, 170, 192, 42,
  128, 40, 128, 41, 64, 50, 64, 36, 32, 11, 11, 22, 12, 0, 255, 127,
  224, 128, 0, 63, 192, 32, 64, 63, 192, 16, 0, 31, 192, 16, 64, 40,
  128, 71, 0, 56, 224, 11, 11, 22, 12, 0, 255, 127, 224, 64, 0, 64,
  0, 64, 0, 64, 0, 64, 0, 64, 0, 64, 0, 64, 0, 64, 0, 128,
  0, 11, 11, 22, 12, 0, 255, 255, 224, 4, 0, 127, 192, 68, 64, 127,
  192, 68, 64, 127, 192, 68, 0, 36, 0, 24, 0, 231, 224, 11, 11, 22,
  12, 0, 255, 17, 224, 253, 0, 69, 0, 41, 224, 253, 64, 17, 64, 125,
  64, 17, 64, 85, 64, 146, 64, 52, 64, 11, 11, 22, 12, 0, 255, 33,
  0, 95, 224, 64, 0, 207, 192, 64, 0, 79, 192, 64, 0, 79, 192, 72,
  64, 79, 192, 72, 64, 11, 11, 22, 12, 0, 255, 4, 0, 127, 192, 64,
  64, 127, 192, 64, 64, 127, 192, 64, 64, 127, 192, 4, 64, 82, 32, 191,
  160, 11, 11, 22, 12, 0, 255, 127, 192, 68, 64, 127, 192, 68, 64, 127,
  192, 4, 0, 27, 0, 224, 224, 17, 0, 17, 0, 97, 0, 11, 11, 22,
  12, 0, 255, 255, 224, 4, 0, 8, 0, 127, 224, 73, 32, 79, 32, 73,
  32, 79, 32, 73, 32, 73, 32, 127, 224, 11, 11, 22, 12, 0, 255, 253,
  224, 86, 64, 121, 64, 56, 128, 85, 64, 146, 32, 255, 224, 4, 0, 39,
  192, 36, 0, 255, 224, 11, 11, 22, 12, 0, 255, 251, 128, 82, 0, 123,
  224, 18, 64, 250, 64, 20, 64, 63, 128, 32, 128, 63, 128, 32, 128, 63,
  128, 11, 11, 22, 12, 0, 255, 31, 224, 32, 0, 39, 192, 100, 64, 167,
  192, 32, 0, 47, 224, 40, 32, 39, 192, 33, 0, 35, 0, 11, 11, 22,
  12, 0, 255, 243, 224, 130, 32, 130, 32, 250, 32, 130, 32, 130, 32, 138,
  32, 178, 32, 194, 224, 2, 0, 2, 0, 11, 11, 22, 12, 0, 255, 36,
  128, 70, 160, 149, 192, 228, 128, 39, 224, 68, 128, 245, 192, 6, 160, 52,
  128, 196, 128, 7, 224, 11, 11, 22, 12, 0, 255, 39, 192, 65, 0, 135,
  224, 224, 32, 34, 128, 69, 128, 242, 128, 15, 224, 48, 128, 193, 64, 2,
  32, 11, 11, 22, 12, 0, 255, 2, 0, 2, 0, 34, 0, 35, 192, 34,
  0, 34, 0, 34, 0, 34, 0, 34, 0, 34, 0, 255, 224, 9, 11, 22,
  12, 0, 255, 8, 0, 8, 0, 255, 128, 136, 128, 136, 128, 136, 128, 255,
  128, 136, 128, 136, 128, 136, 128, 255, 128, 11, 11, 22, 12, 0, 255, 33,
  0, 83, 160, 65, 0, 247, 224, 81, 0, 83, 192, 86, 64, 83, 192, 90,
  64, 83, 192, 66, 64, 11, 11, 22, 12, 0, 255, 127, 192, 4, 0, 4,
  0, 4, 0, 255, 224, 10, 0, 10, 0, 18, 0, 34, 32, 66, 32, 129,
  224, 11, 11, 22, 12, 0, 255, 17, 0, 33, 0, 47, 224, 97, 0, 163,
  128, 35, 128, 37, 64, 37, 64, 41, 32, 33, 0, 33, 0, 11, 11, 22,
  12, 0, 255, 247, 224, 148, 32, 244, 32, 151, 224, 148, 128, 244, 128, 151,
  224, 148, 128, 244, 160, 150, 96, 4, 32, 11, 11, 22, 12, 0, 255, 123,
  224, 148, 128, 4, 0, 127, 192, 4, 0, 255, 224, 1, 0, 255, 224, 33,
  0, 17, 0, 7, 0, 11, 11, 22, 12, 0, 255, 33, 0, 71, 192, 145,
  0, 47, 224, 96, 128, 175, 224, 32, 128, 36, 128, 34, 128, 32, 128, 35,
  128, 11, 11, 22, 12, 0, 255, 39, 192, 36, 64, 247, 192, 46, 224, 42,
  160, 62, 224, 225, 0, 47, 224, 35, 128, 37, 64, 105, 32, 11, 11, 22,
  12, 0, 255, 20, 0, 39, 224, 42, 0, 98, 0, 163, 192, 34, 0, 34,
  0, 35, 224, 34, 0, 34, 0, 34, 0
};
