# Supplementary material for: 3D Sugar Printing of Networks Mimicking the Vasculature
Source: Micromachines (Basel). 2019 Dec 30;11(1):43. doi: 10.3390/mi11010043 (PMC7019326; doi:10.3390/mi11010043)
Supplement: Supplementary file 1 [file micromachines-11-00043-s001.zip › Marlin-1.1.AP/Marlin-1.1.x v2/Marlin/dogm_font_data_ISO10646_CZ.h]

/*
  Fontname: ISO10646_CZ
  Copyright: A. Hardtung, public domain
  Modified for Czech accents by Petr Zahradnik, http://www.zahradniksebavi.cz
  Capital A Height: 7, '1' Height: 7
  Calculated Max Values w= 6 h= 9 x= 2 y= 7 dx= 6 dy= 0 ascent= 8 len= 9
  Font Bounding box     w= 6 h= 9 x= 0 y=-2
  Calculated Min Values           x= 0 y=-1 dx= 0 dy= 0
  Pure Font   ascent = 7 descent=-1
  X Font      ascent = 7 descent=-1
  Max Font    ascent = 8 descent=-1
*/
#include <U8glib.h>
const u8g_fntpgm_uint8_t ISO10646_CZ[2832] U8G_SECTION(".progmem.ISO10646_CZ") = {
  0,6,9,0,254,7,1,146,3,33,32,255,255,8,255,7,
  255,0,0,0,6,0,0,1,7,7,6,2,0,128,128,128,
  128,128,0,128,3,2,2,6,1,5,160,160,5,7,7,6,
  0,0,80,80,248,80,248,80,80,5,7,7,6,0,0,32,
  120,160,112,40,240,32,5,7,7,6,0,0,192,200,16,32,
  64,152,24,5,7,7,6,0,0,96,144,160,64,168,144,104,
  2,3,3,6,1,4,192,64,128,3,7,7,6,1,0,32,
  64,128,128,128,64,32,3,7,7,6,1,0,128,64,32,32,
  32,64,128,5,5,5,6,0,1,32,168,112,168,32,5,5,
  5,6,0,1,32,32,248,32,32,2,3,3,6,2,255,192,
  64,128,5,1,1,6,0,3,248,2,2,2,6,2,0,192,
  192,5,5,5,6,0,1,8,16,32,64,128,5,7,7,6,
  0,0,112,136,136,136,136,136,112,3,7,7,6,1,0,64,
  192,64,64,64,64,224,5,7,7,6,0,0,112,136,8,112,
  128,128,248,5,7,7,6,0,0,248,16,32,16,8,8,240,
  5,7,7,6,0,0,16,48,80,144,248,16,16,5,7,7,
  6,0,0,248,128,240,8,8,136,112,5,7,7,6,0,0,
  112,128,128,240,136,136,112,5,7,7,6,0,0,248,8,16,
  32,32,32,32,5,7,7,6,0,0,112,136,136,112,136,136,
  112,5,7,7,6,0,0,112,136,136,120,8,8,112,2,5,
  5,6,2,0,192,192,0,192,192,2,6,6,6,2,255,192,
  192,0,192,64,128,4,7,7,6,0,0,16,32,64,128,64,
  32,16,5,3,3,6,0,2,248,0,248,4,7,7,6,1,
  0,128,64,32,16,32,64,128,5,7,7,6,0,0,112,136,
  8,16,32,0,32,5,7,7,6,0,0,112,136,8,104,168,
  168,112,5,7,7,6,0,0,112,136,136,248,136,136,136,5,
  7,7,6,0,0,240,136,136,240,136,136,240,5,7,7,6,
  0,0,112,136,128,128,128,136,112,5,7,7,6,0,0,240,
  136,136,136,136,136,240,5,7,7,6,0,0,248,128,128,240,
  128,128,248,5,7,7,6,0,0,248,128,128,240,128,128,128,
  5,7,7,6,0,0,112,136,128,184,136,136,112,5,7,7,
  6,0,0,136,136,136,248,136,136,136,1,7,7,6,2,0,
  128,128,128,128,128,128,128,5,7,7,6,0,0,56,16,16,
  16,16,144,96,5,7,7,6,0,0,136,144,160,192,160,144,
  136,5,7,7,6,0,0,128,128,128,128,128,128,248,5,7,
  7,6,0,0,136,216,168,136,136,136,136,5,7,7,6,0,
  0,136,136,200,168,152,136,136,5,7,7,6,0,0,112,136,
  136,136,136,136,112,5,7,7,6,0,0,240,136,136,240,128,
  128,128,5,7,7,6,0,0,112,136,136,136,168,144,104,5,
  7,7,6,0,0,240,136,136,240,160,144,136,5,7,7,6,
  0,0,120,128,128,112,8,8,240,5,7,7,6,0,0,248,
  32,32,32,32,32,32,5,7,7,6,0,0,136,136,136,136,
  136,136,112,5,7,7,6,0,0,136,136,136,136,136,80,32,
  5,7,7,6,0,0,136,136,136,136,136,168,80,5,7,7,
  6,0,0,136,136,80,32,80,136,136,5,7,7,6,0,0,
  136,136,136,80,32,32,32,5,7,7,6,0,0,248,8,16,
  32,64,128,248,3,7,7,6,1,0,224,128,128,128,128,128,
  224,5,5,5,6,0,1,128,64,32,16,8,3,7,7,6,
  1,0,224,32,32,32,32,32,224,5,3,3,6,0,4,32,
  80,136,5,1,1,6,0,0,248,2,2,2,6,2,5,128,
  64,5,5,5,6,0,0,112,8,120,136,120,5,7,7,6,
  0,0,128,128,176,200,136,136,240,5,5,5,6,0,0,112,
  128,128,136,112,5,7,7,6,0,0,8,8,104,152,136,136,
  120,5,5,5,6,0,0,112,136,248,128,112,5,7,7,6,
  0,0,48,72,224,64,64,64,64,5,6,6,6,0,255,112,
  136,136,120,8,112,5,7,7,6,0,0,128,128,176,200,136,
  136,136,1,7,7,6,2,0,128,0,128,128,128,128,128,3,
  8,8,6,1,255,32,0,32,32,32,32,160,64,4,7,7,
  6,0,0,128,128,144,160,192,160,144,3,7,7,6,1,0,
  192,64,64,64,64,64,224,5,5,5,6,0,0,208,168,168,
  168,168,5,5,5,6,0,0,176,200,136,136,136,5,5,5,
  6,0,0,112,136,136,136,112,5,6,6,6,0,255,240,136,
  136,240,128,128,5,6,6,6,0,255,120,136,136,120,8,8,
  5,5,5,6,0,0,176,200,128,128,128,5,5,5,6,0,
  0,112,128,112,8,240,4,7,7,6,0,0,64,64,224,64,
  64,64,48,5,5,5,6,0,0,136,136,136,152,104,5,5,
  5,6,0,0,136,136,136,80,32,5,5,5,6,0,0,136,
  136,168,168,80,5,5,5,6,0,0,136,80,32,80,136,5,
  6,6,6,0,255,136,136,136,120,8,112,5,5,5,6,0,
  0,248,16,32,64,248,3,7,7,6,1,0,32,64,64,128,
  64,64,32,1,7,7,6,2,0,128,128,128,128,128,128,128,
  3,7,7,6,1,0,128,64,64,32,64,64,128,5,2,2,
  6,0,2,104,144,0,0,0,6,0,0,5,8,8,6,0,
  0,16,32,112,136,136,248,136,136,5,8,8,6,0,0,8,
  16,248,128,128,240,128,248,3,8,8,6,1,0,32,64,224,
  64,64,64,64,224,5,8,8,6,0,0,16,32,112,136,136,
  136,136,112,5,8,8,6,0,0,16,32,136,136,136,136,136,
  112,5,8,8,6,0,0,16,32,136,136,80,32,32,32,5,
  8,8,6,0,0,16,32,0,112,8,120,136,120,5,8,8,
  6,0,0,16,32,0,112,136,248,128,112,2,8,8,6,2,
  0,64,128,0,128,128,128,128,128,5,8,8,6,0,0,16,
  32,0,112,136,136,136,112,5,8,8,6,0,0,16,32,0,
  136,136,136,152,104,5,9,9,6,0,255,16,32,0,136,136,
  136,120,8,112,5,8,8,6,0,0,80,32,112,136,128,128,
  136,112,5,8,8,6,0,0,80,32,0,112,128,128,136,112,
  5,8,8,6,0,0,80,32,240,136,136,136,136,240,6,8,
  8,6,0,0,4,20,24,112,144,144,144,112,5,8,8,6,
  0,0,80,32,248,128,128,240,128,248,5,8,8,6,0,0,
  80,32,0,112,136,248,128,112,5,8,8,6,0,0,80,32,
  136,200,168,152,136,136,5,8,8,6,0,0,80,32,0,176,
  200,136,136,136,5,8,8,6,0,0,80,32,240,136,240,160,
  144,136,5,8,8,6,0,0,80,32,0,176,200,128,128,128,
  5,8,8,6,0,0,80,32,120,128,128,112,8,240,5,8,
  8,6,0,0,80,32,0,112,128,112,8,240,5,8,8,6,
  0,0,80,32,248,32,32,32,32,32,6,8,8,6,0,0,
  4,68,72,224,64,64,64,48,5,8,8,6,0,0,32,80,
  168,136,136,136,136,112,5,8,8,6,0,0,32,80,32,136,
  136,136,152,104,5,8,8,6,0,0,80,32,248,8,48,64,
  128,248,5,8,8,6,0,0,80,32,0,248,16,32,64,248,
  0,0,0,6,0,0,0,0,0,6,0,0,0,0,0,6,
  0,0,1,7,7,6,2,0,128,0,128,128,128,128,128,5,
  7,7,6,0,0,32,112,168,160,168,112,32,5,7,7,6,
  0,0,48,64,64,224,64,80,168,5,5,5,6,0,0,136,
  112,80,112,136,5,7,7,6,0,0,136,80,32,248,32,248,
  32,1,7,7,6,2,0,128,128,128,0,128,128,128,5,8,
  8,6,0,0,48,72,32,80,80,32,144,96,3,1,1,6,
  1,7,160,5,7,7,6,0,0,248,136,184,184,184,136,248,
  5,7,7,6,0,1,112,8,120,136,120,0,248,5,5,5,
  6,0,1,40,80,160,80,40,5,3,3,6,0,1,248,8,
  8,2,2,2,6,2,6,64,128,5,7,7,6,0,0,248,
  136,168,136,152,168,248,5,1,1,6,0,6,248,4,4,4,
  6,0,3,96,144,144,96,5,7,7,6,0,0,32,32,248,
  32,32,0,248,4,5,5,6,0,3,96,144,32,64,240,3,
  5,5,6,0,3,224,32,224,32,224,2,2,2,6,2,6,
  64,128,5,8,8,6,0,255,136,136,136,136,152,232,128,128,
  5,7,7,6,0,0,120,152,152,120,24,24,24,2,2,2,
  6,2,2,192,192,2,2,2,6,2,255,64,128,3,5,5,
  6,0,3,64,192,64,64,224,5,7,7,6,0,1,112,136,
  136,136,112,0,248,5,5,5,6,0,1,160,80,40,80,160,
  5,7,7,6,0,0,136,144,168,88,184,8,8,5,7,7,
  6,0,0,136,144,184,72,152,32,56,5,8,8,6,0,0,
  192,64,192,72,216,56,8,8,5,7,7,6,0,0,32,0,
  32,64,128,136,112,5,8,8,6,0,0,64,32,0,112,136,
  248,136,136,5,8,8,6,0,0,16,32,0,112,136,248,136,
  136,5,8,8,6,0,0,32,80,0,112,136,248,136,136,5,
  8,8,6,0,0,104,144,0,112,136,248,136,136,5,8,8,
  6,0,0,80,0,112,136,136,248,136,136,5,8,8,6,0,
  0,32,80,32,112,136,248,136,136,5,7,7,6,0,0,56,
  96,160,184,224,160,184,5,8,8,6,0,255,112,136,128,128,
  136,112,32,96,5,8,8,6,0,0,64,32,0,248,128,240,
  128,248,5,8,8,6,0,0,8,16,0,248,128,240,128,248,
  5,8,8,6,0,0,32,80,0,248,128,240,128,248,5,7,
  7,6,0,0,80,0,248,128,240,128,248,3,8,8,6,1,
  0,128,64,0,224,64,64,64,224,3,8,8,6,1,0,32,
  64,0,224,64,64,64,224,3,8,8,6,1,0,64,160,0,
  224,64,64,64,224,3,7,7,6,1,0,160,0,224,64,64,
  64,224,5,9,9,6,0,255,80,32,112,136,128,184,136,136,
  112,5,8,8,6,0,0,104,144,0,136,200,168,152,136,5,
  8,8,6,0,0,64,32,112,136,136,136,136,112,5,8,8,
  6,0,0,16,32,112,136,136,136,136,112,5,8,8,6,0,
  0,32,80,0,112,136,136,136,112,5,8,8,6,0,0,104,
  144,0,112,136,136,136,112,5,8,8,6,0,0,80,0,112,
  136,136,136,136,112,5,5,5,6,0,1,136,80,32,80,136,
  5,8,8,6,0,255,16,112,168,168,168,168,112,64,5,8,
  8,6,0,0,64,32,136,136,136,136,136,112,5,8,8,6,
  0,0,16,32,136,136,136,136,136,112,5,8,8,6,0,0,
  32,80,0,136,136,136,136,112,5,8,8,6,0,0,80,0,
  136,136,136,136,136,112,1,7,7,6,2,0,128,0,128,128,
  128,128,128,5,9,9,6,0,255,120,128,128,112,8,8,240,
  32,96,4,8,8,6,1,255,96,144,144,160,144,144,224,128,
  5,8,8,6,0,0,64,32,0,112,8,120,136,120,5,8,
  8,6,0,0,16,32,0,112,8,120,136,120,5,8,8,6,
  0,0,32,80,0,112,8,120,136,120,5,8,8,6,0,0,
  104,144,0,112,8,120,136,120,5,7,7,6,0,0,80,0,
  112,8,120,136,120,5,8,8,6,0,0,32,80,32,112,8,
  120,136,120,5,6,6,6,0,0,208,40,120,160,168,80,5,
  7,7,6,0,255,112,128,128,136,112,32,96,5,8,8,6,
  0,0,64,32,0,112,136,248,128,112,5,8,8,6,0,0,
  16,32,0,112,136,248,128,112,5,8,8,6,0,0,32,80,
  0,112,136,248,128,112,5,7,7,6,0,0,80,0,112,136,
  248,128,112,3,8,8,6,1,0,128,64,0,64,192,64,64,
  224,3,8,8,6,1,0,32,64,0,64,192,64,64,224,3,
  8,8,6,1,0,64,160,0,64,192,64,64,224,3,7,7,
  6,1,0,160,0,64,192,64,64,224,5,8,8,6,0,255,
  80,32,112,136,136,120,8,112,5,8,8,6,0,0,104,144,
  0,176,200,136,136,136,5,8,8,6,0,0,64,32,0,112,
  136,136,136,112,5,8,8,6,0,0,16,32,0,112,136,136,
  136,112,5,8,8,6,0,0,32,80,0,112,136,136,136,112,
  5,8,8,6,0,0,104,144,0,112,136,136,136,112,5,7,
  7,6,0,0,80,0,112,136,136,136,112,5,5,5,6,0,
  1,32,0,248,0,32,5,7,7,6,0,255,16,112,168,168,
  168,112,64,5,8,8,6,0,0,64,32,0,136,136,136,152,
  104,5,8,8,6,0,0,16,32,0,136,136,136,152,104,5,
  8,8,6,0,0,32,80,0,136,136,136,152,104,5,7,7,
  6,0,0,80,0,136,136,136,152,104,1,5,5,6,2,0,
  128,128,128,128,128,5,7,7,6,0,255,112,128,112,8,240,
  32,96,5,8,8,6,0,255,80,0,136,136,136,120,8,112
  };
