# Supplementary material for: 3D Sugar Printing of Networks Mimicking the Vasculature
Source: Micromachines (Basel). 2019 Dec 30;11(1):43. doi: 10.3390/mi11010043 (PMC7019326; doi:10.3390/mi11010043)
Supplement: Supplementary file 1 [file micromachines-11-00043-s001.zip › Marlin-1.1.AP/Marlin-1.1.x v2/Marlin/dogm_font_data_ISO10646_Greek.h]

/**
 * Marlin 3D Printer Firmware
 * Copyright (C) 2016 MarlinFirmware [https://github.com/MarlinFirmware/Marlin]
 *
 * Based on Sprinter and grbl.
 * Copyright (C) 2011 Camiel Gubbels / Erik van der Zalm
 *
 * This program is free software: you can redistribute it and/or modify
 * it under the terms of the GNU General Public License as published by
 * the Free Software Foundation, either version 3 of the License, or
 * (at your option) any later version.
 *
 * This program is distributed in the hope that it will be useful,
 * but WITHOUT ANY WARRANTY; without even the implied warranty of
 * MERCHANTABILITY or FITNESS FOR A PARTICULAR PURPOSE.  See the
 * GNU General Public License for more details.
 *
 * You should have received a copy of the GNU General Public License
 * along with this program.  If not, see <http://www.gnu.org/licenses/>.
 *
 */

/*
  Fontname: ISO10646_4_Greek
  Copyright: A. Hardtung, public domain
  Capital A Height: 7, '1' Height: 7
  Calculated Max Values w= 5 h= 9 x= 2 y= 6 dx= 6 dy= 0 ascent= 8 len= 9
  Font Bounding box     w= 6 h= 9 x= 0 y=-2
  Calculated Min Values           x= 0 y=-1 dx= 0 dy= 0
  Pure Font   ascent = 7 descent=-1
  X Font      ascent = 7 descent=-1
  Max Font    ascent = 8 descent=-1
*/
#include <U8glib.h>
const u8g_fntpgm_uint8_t ISO10646_Greek_5x7[2715] U8G_SECTION(".progmem.ISO10646_Greek_5x7") = {
  0,6,9,0,254,7,1,145,3,32,32,255,255,8,255,7,
  255,0,0,0,6,0,0,1,7,7,6,2,0,128,128,128,
  128,128,0,128,3,2,2,6,1,5,160,160,5,7,7,6,
  0,0,80,80,248,80,248,80,80,5,7,7,6,0,0,32,
  120,160,112,40,240,32,5,7,7,6,0,0,192,200,16,32,
  64,152,24,5,7,7,6,0,0,96,144,160,64,168,144,104,
  2,3,3,6,1,4,192,64,128,3,7,7,6,1,0,32,
  64,128,128,128,64,32,3,7,7,6,1,0,128,64,32,32,
  32,64,128,5,5,5,6,0,1,32,168,112,168,32,5,5,
  5,6,0,1,32,32,248,32,32,2,3,3,6,2,255,192,
  64,128,5,1,1,6,0,3,248,2,2,2,6,2,0,192,
  192,5,5,5,6,0,1,8,16,32,64,128,5,7,7,6,
  0,0,112,136,152,168,200,136,112,3,7,7,6,1,0,64,
  192,64,64,64,64,224,5,7,7,6,0,0,112,136,8,112,
  128,128,248,5,7,7,6,0,0,248,16,32,16,8,8,240,
  5,7,7,6,0,0,16,48,80,144,248,16,16,5,7,7,
  6,0,0,248,128,240,8,8,136,112,5,7,7,6,0,0,
  48,64,128,240,136,136,112,5,7,7,6,0,0,248,8,16,
  32,32,32,32,5,7,7,6,0,0,112,136,136,112,136,136,
  112,5,7,7,6,0,0,112,136,136,120,8,16,96,2,5,
  5,6,2,0,192,192,0,192,192,2,6,6,6,2,255,192,
  192,0,192,64,128,4,7,7,6,0,0,16,32,64,128,64,
  32,16,5,3,3,6,0,2,248,0,248,4,7,7,6,1,
  0,128,64,32,16,32,64,128,5,7,7,6,0,0,112,136,
  8,16,32,0,32,5,6,6,6,0,0,112,136,8,104,168,
  112,5,7,7,6,0,0,112,136,136,248,136,136,136,5,7,
  7,6,0,0,240,136,136,240,136,136,240,5,7,7,6,0,
  0,112,136,128,128,128,136,112,5,7,7,6,0,0,224,144,
  136,136,136,144,224,5,7,7,6,0,0,248,128,128,240,128,
  128,248,5,7,7,6,0,0,248,128,128,240,128,128,128,5,
  7,7,6,0,0,112,136,128,184,136,136,112,5,7,7,6,
  0,0,136,136,136,248,136,136,136,1,7,7,6,2,0,128,
  128,128,128,128,128,128,5,7,7,6,0,0,56,16,16,16,
  16,144,96,5,7,7,6,0,0,136,144,160,192,160,144,136,
  5,7,7,6,0,0,128,128,128,128,128,128,248,5,7,7,
  6,0,0,136,216,168,136,136,136,136,5,7,7,6,0,0,
  136,136,200,168,152,136,136,5,7,7,6,0,0,112,136,136,
  136,136,136,112,5,7,7,6,0,0,240,136,136,240,128,128,
  128,5,7,7,6,0,0,112,136,136,136,168,144,104,5,7,
  7,6,0,0,240,136,136,240,160,144,136,5,7,7,6,0,
  0,120,128,128,112,8,8,240,5,7,7,6,0,0,248,32,
  32,32,32,32,32,5,7,7,6,0,0,136,136,136,136,136,
  136,112,5,7,7,6,0,0,136,136,136,136,136,80,32,5,
  7,7,6,0,0,136,136,136,136,136,168,80,5,7,7,6,
  0,0,136,136,80,32,80,136,136,5,7,7,6,0,0,136,
  136,136,80,32,32,32,5,7,7,6,0,0,248,8,16,32,
  64,128,248,3,7,7,6,1,0,224,128,128,128,128,128,224,
  5,5,5,6,0,1,128,64,32,16,8,3,7,7,6,1,
  0,224,32,32,32,32,32,224,5,3,3,6,0,4,32,80,
  136,5,1,1,6,0,0,248,2,2,2,6,2,5,128,64,
  5,5,5,6,0,0,112,8,120,136,120,5,7,7,6,0,
  0,128,128,176,200,136,136,240,5,5,5,6,0,0,112,128,
  128,136,112,5,7,7,6,0,0,8,8,104,152,136,136,120,
  5,5,5,6,0,0,112,136,248,128,112,5,7,7,6,0,
  0,48,72,224,64,64,64,64,5,6,6,6,0,255,112,136,
  136,120,8,112,5,7,7,6,0,0,128,128,176,200,136,136,
  136,1,7,7,6,2,0,128,0,128,128,128,128,128,3,8,
  8,6,1,255,32,0,32,32,32,32,160,64,4,7,7,6,
  0,0,128,128,144,160,192,160,144,3,7,7,6,1,0,192,
  64,64,64,64,64,224,5,5,5,6,0,0,208,168,168,168,
  168,5,5,5,6,0,0,176,200,136,136,136,5,5,5,6,
  0,0,112,136,136,136,112,5,6,6,6,0,255,240,136,136,
  240,128,128,5,6,6,6,0,255,120,136,136,120,8,8,5,
  5,5,6,0,0,176,200,128,128,128,5,5,5,6,0,0,
  112,128,112,8,240,5,7,7,6,0,0,64,64,224,64,64,
  72,48,5,5,5,6,0,0,136,136,136,152,104,5,5,5,
  6,0,0,136,136,136,80,32,5,5,5,6,0,0,136,136,
  168,168,80,5,5,5,6,0,0,136,80,32,80,136,5,6,
  6,6,0,255,136,136,136,120,8,112,5,5,5,6,0,0,
  248,16,32,64,248,3,7,7,6,1,0,32,64,64,128,64,
  64,32,1,7,7,6,2,0,128,128,128,128,128,128,128,3,
  7,7,6,1,0,128,64,64,32,64,64,128,5,2,2,6,
  0,3,104,144,0,0,0,6,0,0,0,0,0,6,0,0,
  0,0,0,6,0,0,0,0,0,6,0,0,0,0,0,6,
  0,0,2,2,2,6,1,6,64,128,3,3,3,6,1,5,
  32,64,160,5,8,8,6,0,0,64,160,80,80,136,248,136,
  136,2,2,2,6,1,2,192,192,5,8,8,6,0,0,64,
  128,248,128,240,128,128,248,5,8,8,6,0,0,64,128,136,
  136,248,136,136,136,4,8,8,6,0,0,64,128,112,32,32,
  32,32,112,0,0,0,6,0,0,5,8,8,6,0,0,64,
  128,112,136,136,136,136,112,0,0,0,6,0,0,5,8,8,
  6,0,0,64,128,8,136,112,32,32,32,5,8,8,6,0,
  0,64,128,112,136,136,136,80,216,3,8,8,6,1,0,32,
  64,160,0,64,64,64,32,5,7,7,6,0,0,32,80,136,
  136,248,136,136,5,7,7,6,0,0,240,72,72,112,72,72,
  240,5,7,7,6,0,0,248,128,128,128,128,128,128,5,6,
  6,6,0,0,32,80,80,136,136,248,5,7,7,6,0,0,
  248,128,128,240,128,128,248,5,7,7,6,0,0,248,8,16,
  32,64,128,248,5,7,7,6,0,0,136,136,136,248,136,136,
  136,5,7,7,6,0,0,112,136,136,168,136,136,112,3,7,
  7,6,1,0,224,64,64,64,64,64,224,5,7,7,6,0,
  0,136,144,160,192,160,144,136,5,7,7,6,0,0,32,80,
  136,136,136,136,136,5,7,7,6,0,0,136,216,168,168,136,
  136,136,5,7,7,6,0,0,136,200,200,168,152,152,136,5,
  7,7,6,0,0,248,0,0,112,0,0,248,5,7,7,6,
  0,0,112,136,136,136,136,136,112,5,7,7,6,0,0,248,
  80,80,80,80,80,80,5,7,7,6,0,0,240,136,136,240,
  128,128,128,0,0,0,6,0,0,5,7,7,6,0,0,248,
  128,64,32,64,128,248,5,7,7,6,0,0,248,32,32,32,
  32,32,32,5,7,7,6,0,0,136,136,80,32,32,32,32,
  5,7,7,6,0,0,112,32,112,168,112,32,112,5,7,7,
  6,0,0,136,136,80,32,80,136,136,5,7,7,6,0,0,
  168,168,168,168,112,32,32,5,6,6,6,0,0,112,136,136,
  80,80,216,3,8,8,6,1,0,160,0,224,64,64,64,64,
  224,5,8,8,6,0,0,80,0,136,136,136,80,32,32,5,
  8,8,6,0,0,32,64,8,104,152,144,144,104,5,8,8,
  6,0,0,32,64,0,112,136,224,136,112,5,9,9,6,0,
  255,32,64,0,112,136,136,136,136,8,2,8,8,6,1,0,
  64,128,0,128,128,128,128,64,5,8,8,6,0,0,16,32,
  80,0,136,136,136,112,5,6,6,6,0,0,8,104,152,144,
  144,104,4,6,6,6,0,255,96,144,240,144,224,128,5,6,
  6,6,0,255,136,72,80,32,32,64,5,6,6,6,0,0,
  48,64,112,136,136,112,5,5,5,6,0,0,112,136,224,136,
  112,5,8,8,6,0,255,128,112,64,128,128,112,8,112,5,
  6,6,6,0,255,184,200,136,136,136,8,5,5,5,6,0,
  0,112,136,248,136,112,3,5,5,6,1,0,128,128,128,128,
  96,4,5,5,6,0,0,144,160,192,160,144,5,6,6,6,
  0,0,64,32,32,80,80,136,5,6,6,6,0,255,136,136,
  136,216,168,128,5,5,5,6,0,0,136,136,80,96,32,5,
  9,9,6,0,255,128,224,128,112,32,64,240,8,112,5,5,
  5,6,0,0,112,136,136,136,112,5,5,5,6,0,0,248,
  80,80,80,80,5,6,6,6,0,255,112,136,136,200,176,128,
  5,7,7,6,0,255,48,64,128,64,48,8,112,5,5,5,
  6,0,0,104,144,144,144,96,4,5,5,6,0,0,240,64,
  64,64,48,5,5,5,6,0,0,136,136,144,144,224,5,7,
  7,6,0,255,32,168,168,168,112,32,32,5,6,6,6,0,
  255,136,80,32,32,80,136,5,6,6,6,0,255,168,168,168,
  168,112,32,5,5,5,6,0,0,80,136,136,168,112,4,7,
  7,6,0,0,160,0,64,64,64,64,48,5,7,7,6,0,
  0,80,0,136,136,144,144,224,4,8,8,6,0,0,32,64,
  0,96,144,144,144,96,5,8,8,6,0,0,32,64,0,136,
  136,144,144,96,5,8,8,6,0,0,32,64,0,80,136,136,
  168,112,5,7,7,6,0,255,144,160,192,160,144,136,16,5,
  8,8,6,0,0,96,144,160,128,240,136,136,112,5,7,7,
  6,0,0,112,80,56,144,144,144,96,5,6,6,6,0,0,
  152,80,32,32,32,32,5,8,8,6,0,0,64,128,152,80,
  32,32,32,32,5,8,8,6,0,0,80,0,152,80,32,32,
  32,32,5,7,7,6,0,255,48,168,168,168,168,112,32,5,
  5,5,6,0,0,248,80,80,80,88,5,6,6,6,0,255,
  136,80,112,80,136,16,5,7,7,6,0,255,112,136,136,136,
  112,32,112,5,6,6,6,0,255,112,136,136,112,32,112,5,
  6,6,6,0,0,112,136,128,112,32,112,5,7,7,6,0,
  255,8,8,112,128,112,16,96,5,6,6,6,0,0,248,128,
  128,240,128,128,4,5,5,6,0,0,240,128,224,128,128,5,
  6,6,6,0,0,248,0,0,112,0,248,4,5,5,6,0,
  0,64,128,240,16,32,5,7,7,6,0,0,224,80,40,40,
  8,8,16,5,7,7,6,0,0,192,32,80,40,8,8,8,
  5,7,7,6,0,255,168,168,168,168,88,8,112,5,6,6,
  6,0,255,168,168,168,88,8,112,5,6,6,6,0,0,104,
  136,136,120,8,8,5,6,6,6,0,255,104,136,136,120,8,
  8,4,8,8,6,0,255,128,224,144,144,144,144,32,192,5,
  5,5,6,0,0,104,144,112,16,224,5,6,6,6,0,0,
  96,144,16,96,136,112,4,6,6,6,0,0,96,144,16,96,
  128,112,5,6,6,6,0,0,136,80,32,80,136,248,5,5,
  5,6,0,0,136,80,32,80,112,5,6,6,6,0,0,120,
  128,240,136,136,112,4,5,5,6,0,0,240,128,224,144,96,
  3,6,6,6,1,0,64,224,64,64,64,64,3,6,6,6,
  1,255,64,224,64,64,64,128,5,5,5,6,0,0,136,80,
  112,80,136,5,6,6,6,0,255,112,136,136,240,128,112,4,
  5,5,6,0,0,112,128,128,128,112,2,8,8,6,1,255,
  64,0,192,64,64,64,64,128,5,7,7,6,0,0,112,136,
  136,248,136,136,112,4,5,5,6,0,0,112,128,224,128,112,
  4,5,5,6,0,0,224,16,112,16,224,5,7,7,6,0,
  0,128,240,136,136,136,240,128,4,7,7,6,0,255,128,224,
  144,144,144,224,128,5,6,6,6,0,0,112,136,128,128,136,
  112,5,6,6,6,0,0,136,216,168,136,136,136,5,6,6,
  6,0,255,136,216,168,136,136,128,5,8,8,6,0,255,112,
  136,136,136,112,64,224,64,5,6,6,6,0,0,112,136,8,
  8,136,112,5,6,6,6,0,0,112,136,160,128,136,112,5,
  6,6,6,0,0,112,136,40,8,136,112};
