# Supplementary material for: 3D Sugar Printing of Networks Mimicking the Vasculature
Source: Micromachines (Basel). 2019 Dec 30;11(1):43. doi: 10.3390/mi11010043 (PMC7019326; doi:10.3390/mi11010043)
Supplement: Supplementary file 1 [file micromachines-11-00043-s001.zip › Marlin-1.1.AP/Marlin-1.1.x v2/Marlin/dogm_font_data_Marlin_symbols.h]

/**
 * Marlin 3D Printer Firmware
 * Copyright (C) 2016 MarlinFirmware [https://github.com/MarlinFirmware/Marlin]
 *
 * Based on Sprinter and grbl.
 * Copyright (C) 2011 Camiel Gubbels / Erik van der Zalm
 *
 * This program is free software: you can redistribute it and/or modify
 * it under the terms of the GNU General Public License as published by
 * the Free Software Foundation, either version 3 of the License, or
 * (at your option) any later version.
 *
 * This program is distributed in the hope that it will be useful,
 * but WITHOUT ANY WARRANTY; without even the implied warranty of
 * MERCHANTABILITY or FITNESS FOR A PARTICULAR PURPOSE.  See the
 * GNU General Public License for more details.
 *
 * You should have received a copy of the GNU General Public License
 * along with this program.  If not, see <http://www.gnu.org/licenses/>.
 *
 */

/**
  Fontname: Marlin_symbols
  Copyright: Created with Fony 1.4.7
  Capital A Height: 0, '1' Height: 0
  Calculated Max Values w= 5 h=10 x= 0 y= 3 dx= 6 dy= 0 ascent= 8 len=10
  Font Bounding box     w= 6 h= 9 x= 0 y=-2
  Calculated Min Values           x= 0 y=-2 dx= 0 dy= 0
  Pure Font   ascent = 0 descent= 0
  X Font      ascent = 0 descent= 0
  Max Font    ascent = 8 descent=-2
*/
#include <U8glib.h>
const u8g_fntpgm_uint8_t Marlin_symbols[140] U8G_SECTION(".progmem.Marlin_symbols") = {
  0, 6, 9, 0, 254, 0, 0, 0, 0, 0, 1, 9, 0, 8, 254, 0,
  0, 5, 8, 8, 6, 0, 0, 64, 240, 200, 136, 136, 152, 120, 16, 5,
  8, 8, 6, 0, 0, 192, 248, 136, 136, 136, 136, 136, 248, 5, 5, 5,
  6, 0, 1, 32, 48, 248, 48, 32, 5, 8, 8, 6, 0, 0, 32, 112,
  248, 32, 32, 32, 32, 224, 5, 9, 9, 6, 0, 255, 32, 112, 168, 168,
  184, 136, 136, 112, 32, 5, 9, 9, 6, 0, 255, 224, 128, 192, 176, 168,
  40, 48, 40, 40, 5, 9, 9, 6, 0, 255, 248, 168, 136, 136, 136, 136,
  136, 168, 248, 5, 10, 10, 6, 0, 254, 32, 80, 80, 80, 80, 136, 168,
  168, 136, 112, 3, 3, 3, 6, 0, 3, 64, 160, 64
};
