# Supplementary material for: 3D Sugar Printing of Networks Mimicking the Vasculature
Source: Micromachines (Basel). 2019 Dec 30;11(1):43. doi: 10.3390/mi11010043 (PMC7019326; doi:10.3390/mi11010043)
Supplement: Supplementary file 1 [file micromachines-11-00043-s001.zip › Marlin-1.1.AP/Marlin-1.1.x v2/Marlin/emergency_parser.h]

/**
 * Marlin 3D Printer Firmware
 * Copyright (C) 2016 MarlinFirmware [https://github.com/MarlinFirmware/Marlin]
 *
 * Based on Sprinter and grbl.
 * Copyright (C) 2011 Camiel Gubbels / Erik van der Zalm
 *
 * This program is free software: you can redistribute it and/or modify
 * it under the terms of the GNU General Public License as published by
 * the Free Software Foundation, either version 3 of the License, or
 * (at your option) any later version.
 *
 * This program is distributed in the hope that it will be useful,
 * but WITHOUT ANY WARRANTY; without even the implied warranty of
 * MERCHANTABILITY or FITNESS FOR A PARTICULAR PURPOSE.  See the
 * GNU General Public License for more details.
 *
 * You should have received a copy of the GNU General Public License
 * along with this program.  If not, see <http://www.gnu.org/licenses/>.
 *
 */

/**
 * emergency_parser.h - Intercept special commands directly in the serial stream
 */

#ifndef _EMERGENCY_PARSER_H_
#define _EMERGENCY_PARSER_H_

// External references
extern volatile bool wait_for_user, wait_for_heatup;
void quickstop_stepper();

class EmergencyParser {

public:

  // Currently looking for: M108, M112, M410
  enum State : char {
    EP_RESET,
    EP_N,
    EP_M,
    EP_M1,
    EP_M10,
    EP_M108,
    EP_M11,
    EP_M112,
    EP_M4,
    EP_M41,
    EP_M410,
    EP_IGNORE // to '\n'
  };

  static bool killed_by_M112;
  static State state;

  EmergencyParser() {}

  __attribute__((always_inline)) inline
  static void update(const uint8_t c) {

    switch (state) {
      case EP_RESET:
        switch (c) {
          case ' ': break;
          case 'N': state = EP_N;      break;
          case 'M': state = EP_M;      break;
          default: state  = EP_IGNORE;
        }
        break;

      case EP_N:
        switch (c) {
          case '0': case '1': case '2':
          case '3': case '4': case '5':
          case '6': case '7': case '8':
          case '9': case '-': case ' ':   break;
          case 'M': state = EP_M;      break;
          default:  state = EP_IGNORE;
        }
        break;

      case EP_M:
        switch (c) {
          case ' ': break;
          case '1': state = EP_M1;     break;
          case '4': state = EP_M4;     break;
          default: state  = EP_IGNORE;
        }
        break;

      case EP_M1:
        switch (c) {
          case '0': state = EP_M10;    break;
          case '1': state = EP_M11;    break;
          default: state  = EP_IGNORE;
        }
        break;

      case EP_M10:
        state = (c == '8') ? EP_M108 : EP_IGNORE;
        break;

      case EP_M11:
        state = (c == '2') ? EP_M112 : EP_IGNORE;
        break;

      case EP_M4:
        state = (c == '1') ? EP_M41 : EP_IGNORE;
        break;

      case EP_M41:
        state = (c == '0') ? EP_M410 : EP_IGNORE;
        break;

      case EP_IGNORE:
        if (c == '\n') state = EP_RESET;
        break;

      default:
        if (c == '\n') {
          switch (state) {
            case EP_M108:
              wait_for_user = wait_for_heatup = false;
              break;
            case EP_M112:
              killed_by_M112 = true;
              break;
            case EP_M410:
              quickstop_stepper();
              break;
            default:
              break;
          }
          state = EP_RESET;
        }
    }
  }

};

extern EmergencyParser emergency_parser;

#endif // _EMERGENCY_PARSER_H_
