# Supplementary material for: 3D Sugar Printing of Networks Mimicking the Vasculature
Source: Micromachines (Basel). 2019 Dec 30;11(1):43. doi: 10.3390/mi11010043 (PMC7019326; doi:10.3390/mi11010043)
Supplement: Supplementary file 1 [file micromachines-11-00043-s001.zip › Marlin-1.1.AP/Marlin-1.1.x v2/Marlin/fastio_1281.h]

/**
 * Marlin 3D Printer Firmware
 * Copyright (C) 2016 MarlinFirmware [https://github.com/MarlinFirmware/Marlin]
 *
 * Based on Sprinter and grbl.
 * Copyright (C) 2011 Camiel Gubbels / Erik van der Zalm
 *
 * This program is free software: you can redistribute it and/or modify
 * it under the terms of the GNU General Public License as published by
 * the Free Software Foundation, either version 3 of the License, or
 * (at your option) any later version.
 *
 * This program is distributed in the hope that it will be useful,
 * but WITHOUT ANY WARRANTY; without even the implied warranty of
 * MERCHANTABILITY or FITNESS FOR A PARTICULAR PURPOSE.  See the
 * GNU General Public License for more details.
 *
 * You should have received a copy of the GNU General Public License
 * along with this program.  If not, see <http://www.gnu.org/licenses/>.
 *
 */

/**
 * Pin mapping for the 1281 and 2561
 *
 *   Logical Pin: 38 39 40 41 42 43 44 45 16 10 11 12 06 07 08 09 30 31 32 33 34 35 36 37 17 18 19 20 21 22 23 24 00 01 13 05 02 03 14 15 46 47 48 49 50 51 52 53 25 26 27 28 29 04
 *   Port:        A0 A1 A2 A3 A4 A5 A6 A7 B0 B1 B2 B3 B4 B5 B6 B7 C0 C1 C2 C3 C4 C5 C6 C7 D0 D1 D2 D3 D4 D5 D6 D7 E0 E1 E2 E3 E4 E5 E6 E7 F0 F1 F2 F3 F4 F5 F6 F7 G0 G1 G2 G3 G4 G5
 */

#ifndef _FASTIO_1281
#define _FASTIO_1281

#include "fastio.h"

// change for your board
#define DEBUG_LED   DIO46

// UART
#define RXD         DIO0
#define TXD         DIO1

// SPI
#define SCK         DIO10
#define MISO        DIO12
#define MOSI        DIO11
#define SS          DIO16

// TWI (I2C)
#define SCL         DIO17
#define SDA         DIO18

// Timers and PWM
#define OC0A        DIO9
#define OC0B        DIO4
#define OC1A        DIO7
#define OC1B        DIO8
#define OC2A        DIO6
#define OC3A        DIO5
#define OC3B        DIO2
#define OC3C        DIO3

// Digital I/O

#define DIO0_PIN    PINE0
#define DIO0_RPORT  PINE
#define DIO0_WPORT  PORTE
#define DIO0_DDR    DDRE
#define DIO0_PWM    NULL

#define DIO1_PIN    PINE1
#define DIO1_RPORT  PINE
#define DIO1_WPORT  PORTE
#define DIO1_DDR    DDRE
#define DIO1_PWM    NULL

#define DIO2_PIN    PINE4
#define DIO2_RPORT  PINE
#define DIO2_WPORT  PORTE
#define DIO2_DDR    DDRE
#define DIO2_PWM    &OCR3BL

#define DIO3_PIN    PINE5
#define DIO3_RPORT  PINE
#define DIO3_WPORT  PORTE
#define DIO3_DDR    DDRE
#define DIO3_PWM    &OCR3CL

#define DIO4_PIN    PING5
#define DIO4_RPORT  PING
#define DIO4_WPORT  PORTG
#define DIO4_DDR    DDRG
#define DIO4_PWM    &OCR0B

#define DIO5_PIN    PINE3
#define DIO5_RPORT  PINE
#define DIO5_WPORT  PORTE
#define DIO5_DDR    DDRE
#define DIO5_PWM    &OCR3AL

#define DIO6_PIN    PINB4
#define DIO6_RPORT  PINB
#define DIO6_WPORT  PORTB
#define DIO6_DDR    DDRB
#define DIO6_PWM    &OCR2AL

#define DIO7_PIN    PINB5
#define DIO7_RPORT  PINB
#define DIO7_WPORT  PORTB
#define DIO7_DDR    DDRB
#define DIO7_PWM    &OCR1AL

#define DIO8_PIN    PINB6
#define DIO8_RPORT  PINB
#define DIO8_WPORT  PORTB
#define DIO8_DDR    DDRB
#define DIO8_PWM    &OCR1BL

#define DIO9_PIN    PINB7
#define DIO9_RPORT  PINB
#define DIO9_WPORT  PORTB
#define DIO9_DDR    DDRB
#define DIO9_PWM    &OCR0AL

#define DIO10_PIN   PINB1
#define DIO10_RPORT PINB
#define DIO10_WPORT PORTB
#define DIO10_DDR   DDRB
#define DIO10_PWM   NULL

#define DIO11_PIN   PINB2
#define DIO11_RPORT PINB
#define DIO11_WPORT PORTB
#define DIO11_DDR   DDRB
#define DIO11_PWM   NULL

#define DIO12_PIN   PINB3
#define DIO12_RPORT PINB
#define DIO12_WPORT PORTB
#define DIO12_DDR   DDRB
#define DIO12_PWM   NULL

#define DIO13_PIN   PINE2
#define DIO13_RPORT PINE
#define DIO13_WPORT PORTE
#define DIO13_DDR   DDRE
#define DIO13_PWM   NULL

#define DIO14_PIN   PINE6
#define DIO14_RPORT PINE
#define DIO14_WPORT PORTE
#define DIO14_DDR   DDRE
#define DIO14_PWM   NULL

#define DIO15_PIN   PINE7
#define DIO15_RPORT PINE
#define DIO15_WPORT PORTE
#define DIO15_DDR   DDRE
#define DIO15_PWM   NULL

#define DIO16_PIN   PINB0
#define DIO16_RPORT PINB
#define DIO16_WPORT PORTB
#define DIO16_DDR   DDRB
#define DIO16_PWM   NULL

#define DIO17_PIN   PIND0
#define DIO17_RPORT PIND
#define DIO17_WPORT PORTD
#define DIO17_DDR   DDRD
#define DIO17_PWM   NULL

#define DIO18_PIN   PIND1
#define DIO18_RPORT PIND
#define DIO18_WPORT PORTD
#define DIO18_DDR   DDRD
#define DIO18_PWM   NULL

#define DIO19_PIN   PIND2
#define DIO19_RPORT PIND
#define DIO19_WPORT PORTD
#define DIO19_DDR   DDRD
#define DIO19_PWM   NULL

#define DIO20_PIN   PIND3
#define DIO20_RPORT PIND
#define DIO20_WPORT PORTD
#define DIO20_DDR   DDRD
#define DIO20_PWM   NULL

#define DIO21_PIN   PIND4
#define DIO21_RPORT PIND
#define DIO21_WPORT PORTD
#define DIO21_DDR   DDRD
#define DIO21_PWM   NULL

#define DIO22_PIN   PIND5
#define DIO22_RPORT PIND
#define DIO22_WPORT PORTD
#define DIO22_DDR   DDRD
#define DIO22_PWM   NULL

#define DIO23_PIN   PIND6
#define DIO23_RPORT PIND
#define DIO23_WPORT PORTD
#define DIO23_DDR   DDRD
#define DIO23_PWM   NULL

#define DIO24_PIN   PIND7
#define DIO24_RPORT PIND
#define DIO24_WPORT PORTD
#define DIO24_DDR   DDRD
#define DIO24_PWM   NULL

#define DIO25_PIN   PING0
#define DIO25_RPORT PING
#define DIO25_WPORT PORTG
#define DIO25_DDR   DDRG
#define DIO25_PWM   NULL

#define DIO26_PIN   PING1
#define DIO26_RPORT PING
#define DIO26_WPORT PORTG
#define DIO26_DDR   DDRG
#define DIO26_PWM   NULL

#define DIO27_PIN   PING2
#define DIO27_RPORT PING
#define DIO27_WPORT PORTG
#define DIO27_DDR   DDRG
#define DIO27_PWM   NULL

#define DIO28_PIN   PING3
#define DIO28_RPORT PING
#define DIO28_WPORT PORTG
#define DIO28_DDR   DDRG
#define DIO28_PWM   NULL

#define DIO29_PIN   PING4
#define DIO29_RPORT PING
#define DIO29_WPORT PORTG
#define DIO29_DDR   DDRG
#define DIO29_PWM   NULL

#define DIO30_PIN   PINC0
#define DIO30_RPORT PINC
#define DIO30_WPORT PORTC
#define DIO30_DDR   DDRC
#define DIO30_PWM   NULL

#define DIO31_PIN   PINC1
#define DIO31_RPORT PINC
#define DIO31_WPORT PORTC
#define DIO31_DDR   DDRC
#define DIO31_PWM   NULL

#define DIO32_PIN   PINC2
#define DIO32_RPORT PINC
#define DIO32_WPORT PORTC
#define DIO32_DDR   DDRC
#define DIO32_PWM   NULL

#define DIO33_PIN   PINC3
#define DIO33_RPORT PINC
#define DIO33_WPORT PORTC
#define DIO33_DDR   DDRC
#define DIO33_PWM   NULL

#define DIO34_PIN   PINC4
#define DIO34_RPORT PINC
#define DIO34_WPORT PORTC
#define DIO34_DDR   DDRC
#define DIO34_PWM   NULL

#define DIO35_PIN   PINC5
#define DIO35_RPORT PINC
#define DIO35_WPORT PORTC
#define DIO35_DDR   DDRC
#define DIO35_PWM   NULL

#define DIO36_PIN   PINC6
#define DIO36_RPORT PINC
#define DIO36_WPORT PORTC
#define DIO36_DDR   DDRC
#define DIO36_PWM   NULL

#define DIO37_PIN   PINC7
#define DIO37_RPORT PINC
#define DIO37_WPORT PORTC
#define DIO37_DDR   DDRC
#define DIO37_PWM   NULL

#define DIO38_PIN   PINA0
#define DIO38_RPORT PINA
#define DIO38_WPORT PORTA
#define DIO38_DDR   DDRA
#define DIO38_PWM   NULL

#define DIO39_PIN   PINA1
#define DIO39_RPORT PINA
#define DIO39_WPORT PORTA
#define DIO39_DDR   DDRA
#define DIO39_PWM   NULL

#define DIO40_PIN   PINA2
#define DIO40_RPORT PINA
#define DIO40_WPORT PORTA
#define DIO40_DDR   DDRA
#define DIO40_PWM   NULL

#define DIO41_PIN   PINA3
#define DIO41_RPORT PINA
#define DIO41_WPORT PORTA
#define DIO41_DDR   DDRA
#define DIO41_PWM   NULL

#define DIO42_PIN   PINA4
#define DIO42_RPORT PINA
#define DIO42_WPORT PORTA
#define DIO42_DDR   DDRA
#define DIO42_PWM   NULL

#define DIO43_PIN   PINA5
#define DIO43_RPORT PINA
#define DIO43_WPORT PORTA
#define DIO43_DDR   DDRA
#define DIO43_PWM   NULL

#define DIO44_PIN   PINA6
#define DIO44_RPORT PINA
#define DIO44_WPORT PORTA
#define DIO44_DDR   DDRA
#define DIO44_PWM   NULL

#define DIO45_PIN   PINA7
#define DIO45_RPORT PINA
#define DIO45_WPORT PORTA
#define DIO45_DDR   DDRA
#define DIO45_PWM   NULL

#define DIO46_PIN   PINF0
#define DIO46_RPORT PINF
#define DIO46_WPORT PORTF
#define DIO46_DDR   DDRF
#define DIO46_PWM   NULL

#define DIO47_PIN   PINF1
#define DIO47_RPORT PINF
#define DIO47_WPORT PORTF
#define DIO47_DDR   DDRF
#define DIO47_PWM   NULL

#define DIO48_PIN   PINF2
#define DIO48_RPORT PINF
#define DIO48_WPORT PORTF
#define DIO48_DDR   DDRF
#define DIO48_PWM   NULL

#define DIO49_PIN   PINF3
#define DIO49_RPORT PINF
#define DIO49_WPORT PORTF
#define DIO49_DDR   DDRF
#define DIO49_PWM   NULL

#define DIO50_PIN   PINF4
#define DIO50_RPORT PINF
#define DIO50_WPORT PORTF
#define DIO50_DDR   DDRF
#define DIO50_PWM   NULL

#define DIO51_PIN   PINF5
#define DIO51_RPORT PINF
#define DIO51_WPORT PORTF
#define DIO51_DDR   DDRF
#define DIO51_PWM   NULL

#define DIO52_PIN   PINF6
#define DIO52_RPORT PINF
#define DIO52_WPORT PORTF
#define DIO52_DDR   DDRF
#define DIO52_PWM   NULL

#define DIO53_PIN   PINF7
#define DIO53_RPORT PINF
#define DIO53_WPORT PORTF
#define DIO53_DDR   DDRF
#define DIO53_PWM   NULL

#undef PA0
#define PA0_PIN     PINA0
#define PA0_RPORT   PINA
#define PA0_WPORT   PORTA
#define PA0_DDR     DDRA
#define PA0_PWM     NULL
#undef PA1
#define PA1_PIN     PINA1
#define PA1_RPORT   PINA
#define PA1_WPORT   PORTA
#define PA1_DDR     DDRA
#define PA1_PWM     NULL
#undef PA2
#define PA2_PIN     PINA2
#define PA2_RPORT   PINA
#define PA2_WPORT   PORTA
#define PA2_DDR     DDRA
#define PA2_PWM     NULL
#undef PA3
#define PA3_PIN     PINA3
#define PA3_RPORT   PINA
#define PA3_WPORT   PORTA
#define PA3_DDR     DDRA
#define PA3_PWM     NULL
#undef PA4
#define PA4_PIN     PINA4
#define PA4_RPORT   PINA
#define PA4_WPORT   PORTA
#define PA4_DDR     DDRA
#define PA4_PWM     NULL
#undef PA5
#define PA5_PIN     PINA5
#define PA5_RPORT   PINA
#define PA5_WPORT   PORTA
#define PA5_DDR     DDRA
#define PA5_PWM     NULL
#undef PA6
#define PA6_PIN     PINA6
#define PA6_RPORT   PINA
#define PA6_WPORT   PORTA
#define PA6_DDR     DDRA
#define PA6_PWM     NULL
#undef PA7
#define PA7_PIN     PINA7
#define PA7_RPORT   PINA
#define PA7_WPORT   PORTA
#define PA7_DDR     DDRA
#define PA7_PWM     NULL

#undef PB0
#define PB0_PIN     PINB0
#define PB0_RPORT   PINB
#define PB0_WPORT   PORTB
#define PB0_DDR     DDRB
#define PB0_PWM     NULL
#undef PB1
#define PB1_PIN     PINB1
#define PB1_RPORT   PINB
#define PB1_WPORT   PORTB
#define PB1_DDR     DDRB
#define PB1_PWM     NULL
#undef PB2
#define PB2_PIN     PINB2
#define PB2_RPORT   PINB
#define PB2_WPORT   PORTB
#define PB2_DDR     DDRB
#define PB2_PWM     NULL
#undef PB3
#define PB3_PIN     PINB3
#define PB3_RPORT   PINB
#define PB3_WPORT   PORTB
#define PB3_DDR     DDRB
#define PB3_PWM     NULL
#undef PB4
#define PB4_PIN     PINB4
#define PB4_RPORT   PINB
#define PB4_WPORT   PORTB
#define PB4_DDR     DDRB
#define PB4_PWM     &OCR2A
#undef PB5
#define PB5_PIN     PINB5
#define PB5_RPORT   PINB
#define PB5_WPORT   PORTB
#define PB5_DDR     DDRB
#define PB5_PWM     NULL
#undef PB6
#define PB6_PIN     PINB6
#define PB6_RPORT   PINB
#define PB6_WPORT   PORTB
#define PB6_DDR     DDRB
#define PB6_PWM     NULL
#undef PB7
#define PB7_PIN     PINB7
#define PB7_RPORT   PINB
#define PB7_WPORT   PORTB
#define PB7_DDR     DDRB
#define PB7_PWM     &OCR0A

#undef PC0
#define PC0_PIN     PINC0
#define PC0_RPORT   PINC
#define PC0_WPORT   PORTC
#define PC0_DDR     DDRC
#define PC0_PWM     NULL
#undef PC1
#define PC1_PIN     PINC1
#define PC1_RPORT   PINC
#define PC1_WPORT   PORTC
#define PC1_DDR     DDRC
#define PC1_PWM     NULL
#undef PC2
#define PC2_PIN     PINC2
#define PC2_RPORT   PINC
#define PC2_WPORT   PORTC
#define PC2_DDR     DDRC
#define PC2_PWM     NULL
#undef PC3
#define PC3_PIN     PINC3
#define PC3_RPORT   PINC
#define PC3_WPORT   PORTC
#define PC3_DDR     DDRC
#define PC3_PWM     NULL
#undef PC4
#define PC4_PIN     PINC4
#define PC4_RPORT   PINC
#define PC4_WPORT   PORTC
#define PC4_DDR     DDRC
#define PC4_PWM     NULL
#undef PC5
#define PC5_PIN     PINC5
#define PC5_RPORT   PINC
#define PC5_WPORT   PORTC
#define PC5_DDR     DDRC
#define PC5_PWM     NULL
#undef PC6
#define PC6_PIN     PINC6
#define PC6_RPORT   PINC
#define PC6_WPORT   PORTC
#define PC6_DDR     DDRC
#define PC6_PWM     NULL
#undef PC7
#define PC7_PIN     PINC7
#define PC7_RPORT   PINC
#define PC7_WPORT   PORTC
#define PC7_DDR     DDRC
#define PC7_PWM     NULL

#undef PD0
#define PD0_PIN     PIND0
#define PD0_RPORT   PIND
#define PD0_WPORT   PORTD
#define PD0_DDR     DDRD
#define PD0_PWM     NULL
#undef PD1
#define PD1_PIN     PIND1
#define PD1_RPORT   PIND
#define PD1_WPORT   PORTD
#define PD1_DDR     DDRD
#define PD1_PWM     NULL
#undef PD2
#define PD2_PIN     PIND2
#define PD2_RPORT   PIND
#define PD2_WPORT   PORTD
#define PD2_DDR     DDRD
#define PD2_PWM     NULL
#undef PD3
#define PD3_PIN     PIND3
#define PD3_RPORT   PIND
#define PD3_WPORT   PORTD
#define PD3_DDR     DDRD
#define PD3_PWM     NULL
#undef PD4
#define PD4_PIN     PIND4
#define PD4_RPORT   PIND
#define PD4_WPORT   PORTD
#define PD4_DDR     DDRD
#define PD4_PWM     NULL
#undef PD5
#define PD5_PIN     PIND5
#define PD5_RPORT   PIND
#define PD5_WPORT   PORTD
#define PD5_DDR     DDRD
#define PD5_PWM     NULL
#undef PD6
#define PD6_PIN     PIND6
#define PD6_RPORT   PIND
#define PD6_WPORT   PORTD
#define PD6_DDR     DDRD
#define PD6_PWM     NULL
#undef PD7
#define PD7_PIN     PIND7
#define PD7_RPORT   PIND
#define PD7_WPORT   PORTD
#define PD7_DDR     DDRD
#define PD7_PWM     NULL

#undef PE0
#define PE0_PIN     PINE0
#define PE0_RPORT   PINE
#define PE0_WPORT   PORTE
#define PE0_DDR     DDRE
#define PE0_PWM     NULL
#undef PE1
#define PE1_PIN     PINE1
#define PE1_RPORT   PINE
#define PE1_WPORT   PORTE
#define PE1_DDR     DDRE
#define PE1_PWM     NULL
#undef PE2
#define PE2_PIN     PINE2
#define PE2_RPORT   PINE
#define PE2_WPORT   PORTE
#define PE2_DDR     DDRE
#define PE2_PWM     NULL
#undef PE3
#define PE3_PIN     PINE3
#define PE3_RPORT   PINE
#define PE3_WPORT   PORTE
#define PE3_DDR     DDRE
#define PE3_PWM     &OCR3AL
#undef PE4
#define PE4_PIN     PINE4
#define PE4_RPORT   PINE
#define PE4_WPORT   PORTE
#define PE4_DDR     DDRE
#define PE4_PWM     &OCR3BL
#undef PE5
#define PE5_PIN     PINE5
#define PE5_RPORT   PINE
#define PE5_WPORT   PORTE
#define PE5_DDR     DDRE
#define PE5_PWM     &OCR3CL
#undef PE6
#define PE6_PIN     PINE6
#define PE6_RPORT   PINE
#define PE6_WPORT   PORTE
#define PE6_DDR     DDRE
#define PE6_PWM     NULL
#undef PE7
#define PE7_PIN     PINE7
#define PE7_RPORT   PINE
#define PE7_WPORT   PORTE
#define PE7_DDR     DDRE
#define PE7_PWM     NULL

#undef PF0
#define PF0_PIN     PINF0
#define PF0_RPORT   PINF
#define PF0_WPORT   PORTF
#define PF0_DDR     DDRF
#define PF0_PWM     NULL
#undef PF1
#define PF1_PIN     PINF1
#define PF1_RPORT   PINF
#define PF1_WPORT   PORTF
#define PF1_DDR     DDRF
#define PF1_PWM     NULL
#undef PF2
#define PF2_PIN     PINF2
#define PF2_RPORT   PINF
#define PF2_WPORT   PORTF
#define PF2_DDR     DDRF
#define PF2_PWM     NULL
#undef PF3
#define PF3_PIN     PINF3
#define PF3_RPORT   PINF
#define PF3_WPORT   PORTF
#define PF3_DDR     DDRF
#define PF3_PWM     NULL
#undef PF4
#define PF4_PIN     PINF4
#define PF4_RPORT   PINF
#define PF4_WPORT   PORTF
#define PF4_DDR     DDRF
#define PF4_PWM     NULL
#undef PF5
#define PF5_PIN     PINF5
#define PF5_RPORT   PINF
#define PF5_WPORT   PORTF
#define PF5_DDR     DDRF
#define PF5_PWM     NULL
#undef PF6
#define PF6_PIN     PINF6
#define PF6_RPORT   PINF
#define PF6_WPORT   PORTF
#define PF6_DDR     DDRF
#define PF6_PWM     NULL
#undef PF7
#define PF7_PIN     PINF7
#define PF7_RPORT   PINF
#define PF7_WPORT   PORTF
#define PF7_DDR     DDRF
#define PF7_PWM     NULL

#undef PG0
#define PG0_PIN     PING0
#define PG0_RPORT   PING
#define PG0_WPORT   PORTG
#define PG0_DDR     DDRG
#define PG0_PWM     NULL
#undef PG1
#define PG1_PIN     PING1
#define PG1_RPORT   PING
#define PG1_WPORT   PORTG
#define PG1_DDR     DDRG
#define PG1_PWM     NULL
#undef PG2
#define PG2_PIN     PING2
#define PG2_RPORT   PING
#define PG2_WPORT   PORTG
#define PG2_DDR     DDRG
#define PG2_PWM     NULL
#undef PG3
#define PG3_PIN     PING3
#define PG3_RPORT   PING
#define PG3_WPORT   PORTG
#define PG3_DDR     DDRG
#define PG3_PWM     NULL
#undef PG4
#define PG4_PIN     PING4
#define PG4_RPORT   PING
#define PG4_WPORT   PORTG
#define PG4_DDR     DDRG
#define PG4_PWM     NULL
#undef PG5
#define PG5_PIN     PING5
#define PG5_RPORT   PING
#define PG5_WPORT   PORTG
#define PG5_DDR     DDRG
#define PG5_PWM     &OCR0B

#endif // _FASTIO_1281
