# Supplementary material for: 3D Sugar Printing of Networks Mimicking the Vasculature
Source: Micromachines (Basel). 2019 Dec 30;11(1):43. doi: 10.3390/mi11010043 (PMC7019326; doi:10.3390/mi11010043)
Supplement: Supplementary file 1 [file micromachines-11-00043-s001.zip › Marlin-1.1.AP/Marlin-1.1.x v2/Marlin/fastio_644.h]

/**
 * Marlin 3D Printer Firmware
 * Copyright (C) 2016 MarlinFirmware [https://github.com/MarlinFirmware/Marlin]
 *
 * Based on Sprinter and grbl.
 * Copyright (C) 2011 Camiel Gubbels / Erik van der Zalm
 *
 * This program is free software: you can redistribute it and/or modify
 * it under the terms of the GNU General Public License as published by
 * the Free Software Foundation, either version 3 of the License, or
 * (at your option) any later version.
 *
 * This program is distributed in the hope that it will be useful,
 * but WITHOUT ANY WARRANTY; without even the implied warranty of
 * MERCHANTABILITY or FITNESS FOR A PARTICULAR PURPOSE.  See the
 * GNU General Public License for more details.
 *
 * You should have received a copy of the GNU General Public License
 * along with this program.  If not, see <http://www.gnu.org/licenses/>.
 *
 */

/**
 * Pin mapping for the 644, 644p, 644pa, and 1284p
 *
 *   Logical Pin: 00 01 02 03 04 05 06 07 08 09 10 11 12 13 14 15 16 17 18 19 20 21 22 23 24 25 26 27 28 29 30 31
 *   Port:        B0 B1 B2 B3 B4 B5 B6 B7 D0 D1 D2 D3 D4 D5 D6 D7 C0 C1 C2 C3 C4 C5 C6 C7 A7 A6 A5 A4 A3 A2 A1 A0
 */

/**                       ATMega644
 *
 *                        +---\/---+
 *            (D 0) PB0  1|        |40  PA0 (AI 0 / D31)
 *            (D 1) PB1  2|        |39  PA1 (AI 1 / D30)
 *       INT2 (D 2) PB2  3|        |38  PA2 (AI 2 / D29)
 *        PWM (D 3) PB3  4|        |37  PA3 (AI 3 / D28)
 *        PWM (D 4) PB4  5|        |36  PA4 (AI 4 / D27)
 *       MOSI (D 5) PB5  6|        |35  PA5 (AI 5 / D26)
 *       MISO (D 6) PB6  7|        |34  PA6 (AI 6 / D25)
 *        SCK (D 7) PB7  8|        |33  PA7 (AI 7 / D24)
 *                  RST  9|        |32  AREF
 *                  VCC 10|        |31  GND
 *                  GND 11|        |30  AVCC
 *                XTAL2 12|        |29  PC7 (D 23)
 *                XTAL1 13|        |28  PC6 (D 22)
 *       RX0 (D 8)  PD0 14|        |27  PC5 (D 21) TDI
 *       TX0 (D 9)  PD1 15|        |26  PC4 (D 20) TDO
 *  INT0 RX1 (D 10) PD2 16|        |25  PC3 (D 19) TMS
 *  INT1 TX1 (D 11) PD3 17|        |24  PC2 (D 18) TCK
 *       PWM (D 12) PD4 18|        |23  PC1 (D 17) SDA
 *       PWM (D 13) PD5 19|        |22  PC0 (D 16) SCL
 *       PWM (D 14) PD6 20|        |21  PD7 (D 15) PWM
 *                        +--------+
 */

#ifndef _FASTIO_644
#define _FASTIO_644

#include "fastio.h"

#define DEBUG_LED   DIO0

// UART
#define RXD         DIO8
#define TXD         DIO9
#define RXD0        DIO8
#define TXD0        DIO9

#define RXD1        DIO10
#define TXD1        DIO11

// SPI
#define SCK         DIO7
#define MISO        DIO6
#define MOSI        DIO5
#define SS          DIO4

// TWI (I2C)
#define SCL         DIO16
#define SDA         DIO17

// Timers and PWM
#define OC0A        DIO3
#define OC0B        DIO4
#define OC1A        DIO13
#define OC1B        DIO12
#define OC2A        DIO15
#define OC2B        DIO14

// Digital I/O

#define DIO0_PIN    PINB0
#define DIO0_RPORT  PINB
#define DIO0_WPORT  PORTB
#define DIO0_DDR    DDRB
#define DIO0_PWM    NULL

#define DIO1_PIN    PINB1
#define DIO1_RPORT  PINB
#define DIO1_WPORT  PORTB
#define DIO1_DDR    DDRB
#define DIO1_PWM    NULL

#define DIO2_PIN    PINB2
#define DIO2_RPORT  PINB
#define DIO2_WPORT  PORTB
#define DIO2_DDR    DDRB
#define DIO2_PWM    NULL

#define DIO3_PIN    PINB3
#define DIO3_RPORT  PINB
#define DIO3_WPORT  PORTB
#define DIO3_DDR    DDRB
#define DIO3_PWM    OCR0A

#define DIO4_PIN    PINB4
#define DIO4_RPORT  PINB
#define DIO4_WPORT  PORTB
#define DIO4_DDR    DDRB
#define DIO4_PWM    OCR0B

#define DIO5_PIN    PINB5
#define DIO5_RPORT  PINB
#define DIO5_WPORT  PORTB
#define DIO5_DDR    DDRB
#define DIO5_PWM    NULL

#define DIO6_PIN    PINB6
#define DIO6_RPORT  PINB
#define DIO6_WPORT  PORTB
#define DIO6_DDR    DDRB
#define DIO6_PWM    NULL

#define DIO7_PIN    PINB7
#define DIO7_RPORT  PINB
#define DIO7_WPORT  PORTB
#define DIO7_DDR    DDRB
#define DIO7_PWM    NULL

#define DIO8_PIN    PIND0
#define DIO8_RPORT  PIND
#define DIO8_WPORT  PORTD
#define DIO8_DDR    DDRD
#define DIO8_PWM    NULL

#define DIO9_PIN    PIND1
#define DIO9_RPORT  PIND
#define DIO9_WPORT  PORTD
#define DIO9_DDR    DDRD
#define DIO9_PWM    NULL

#define DIO10_PIN   PIND2
#define DIO10_RPORT PIND
#define DIO10_WPORT PORTD
#define DIO10_DDR   DDRD
#define DIO10_PWM   NULL

#define DIO11_PIN   PIND3
#define DIO11_RPORT PIND
#define DIO11_WPORT PORTD
#define DIO11_DDR   DDRD
#define DIO11_PWM   NULL

#define DIO12_PIN   PIND4
#define DIO12_RPORT PIND
#define DIO12_WPORT PORTD
#define DIO12_DDR   DDRD
#define DIO12_PWM   OCR1B

#define DIO13_PIN   PIND5
#define DIO13_RPORT PIND
#define DIO13_WPORT PORTD
#define DIO13_DDR   DDRD
#define DIO13_PWM   OCR1A

#define DIO14_PIN   PIND6
#define DIO14_RPORT PIND
#define DIO14_WPORT PORTD
#define DIO14_DDR   DDRD
#define DIO14_PWM   OCR2B

#define DIO15_PIN   PIND7
#define DIO15_RPORT PIND
#define DIO15_WPORT PORTD
#define DIO15_DDR   DDRD
#define DIO15_PWM   OCR2A

#define DIO16_PIN   PINC0
#define DIO16_RPORT PINC
#define DIO16_WPORT PORTC
#define DIO16_DDR   DDRC
#define DIO16_PWM   NULL

#define DIO17_PIN   PINC1
#define DIO17_RPORT PINC
#define DIO17_WPORT PORTC
#define DIO17_DDR   DDRC
#define DIO17_PWM   NULL

#define DIO18_PIN   PINC2
#define DIO18_RPORT PINC
#define DIO18_WPORT PORTC
#define DIO18_DDR   DDRC
#define DIO18_PWM   NULL

#define DIO19_PIN   PINC3
#define DIO19_RPORT PINC
#define DIO19_WPORT PORTC
#define DIO19_DDR   DDRC
#define DIO19_PWM   NULL

#define DIO20_PIN   PINC4
#define DIO20_RPORT PINC
#define DIO20_WPORT PORTC
#define DIO20_DDR   DDRC
#define DIO20_PWM   NULL

#define DIO21_PIN   PINC5
#define DIO21_RPORT PINC
#define DIO21_WPORT PORTC
#define DIO21_DDR   DDRC
#define DIO21_PWM   NULL

#define DIO22_PIN   PINC6
#define DIO22_RPORT PINC
#define DIO22_WPORT PORTC
#define DIO22_DDR   DDRC
#define DIO22_PWM   NULL

#define DIO23_PIN   PINC7
#define DIO23_RPORT PINC
#define DIO23_WPORT PORTC
#define DIO23_DDR   DDRC
#define DIO23_PWM   NULL

#define DIO24_PIN   PINA7
#define DIO24_RPORT PINA
#define DIO24_WPORT PORTA
#define DIO24_DDR   DDRA
#define DIO24_PWM   NULL

#define DIO25_PIN   PINA6
#define DIO25_RPORT PINA
#define DIO25_WPORT PORTA
#define DIO25_DDR   DDRA
#define DIO25_PWM   NULL

#define DIO26_PIN   PINA5
#define DIO26_RPORT PINA
#define DIO26_WPORT PORTA
#define DIO26_DDR   DDRA
#define DIO26_PWM   NULL

#define DIO27_PIN   PINA4
#define DIO27_RPORT PINA
#define DIO27_WPORT PORTA
#define DIO27_DDR   DDRA
#define DIO27_PWM   NULL

#define DIO28_PIN   PINA3
#define DIO28_RPORT PINA
#define DIO28_WPORT PORTA
#define DIO28_DDR   DDRA
#define DIO28_PWM   NULL

#define DIO29_PIN   PINA2
#define DIO29_RPORT PINA
#define DIO29_WPORT PORTA
#define DIO29_DDR   DDRA
#define DIO29_PWM   NULL

#define DIO30_PIN   PINA1
#define DIO30_RPORT PINA
#define DIO30_WPORT PORTA
#define DIO30_DDR   DDRA
#define DIO30_PWM   NULL

#define DIO31_PIN   PINA0
#define DIO31_RPORT PINA
#define DIO31_WPORT PORTA
#define DIO31_DDR   DDRA
#define DIO31_PWM   NULL

#define AIO0_PIN    PINA0
#define AIO0_RPORT  PINA
#define AIO0_WPORT  PORTA
#define AIO0_DDR    DDRA
#define AIO0_PWM    NULL

#define AIO1_PIN    PINA1
#define AIO1_RPORT  PINA
#define AIO1_WPORT  PORTA
#define AIO1_DDR    DDRA
#define AIO1_PWM    NULL

#define AIO2_PIN    PINA2
#define AIO2_RPORT  PINA
#define AIO2_WPORT  PORTA
#define AIO2_DDR    DDRA
#define AIO2_PWM    NULL

#define AIO3_PIN    PINA3
#define AIO3_RPORT  PINA
#define AIO3_WPORT  PORTA
#define AIO3_DDR    DDRA
#define AIO3_PWM    NULL

#define AIO4_PIN    PINA4
#define AIO4_RPORT  PINA
#define AIO4_WPORT  PORTA
#define AIO4_DDR    DDRA
#define AIO4_PWM    NULL

#define AIO5_PIN    PINA5
#define AIO5_RPORT  PINA
#define AIO5_WPORT  PORTA
#define AIO5_DDR    DDRA
#define AIO5_PWM    NULL

#define AIO6_PIN    PINA6
#define AIO6_RPORT  PINA
#define AIO6_WPORT  PORTA
#define AIO6_DDR    DDRA
#define AIO6_PWM    NULL

#define AIO7_PIN    PINA7
#define AIO7_RPORT  PINA
#define AIO7_WPORT  PORTA
#define AIO7_DDR    DDRA
#define AIO7_PWM    NULL

#undef PA0
#define PA0_PIN     PINA0
#define PA0_RPORT   PINA
#define PA0_WPORT   PORTA
#define PA0_DDR     DDRA
#define PA0_PWM     NULL

#undef PA1
#define PA1_PIN     PINA1
#define PA1_RPORT   PINA
#define PA1_WPORT   PORTA
#define PA1_DDR     DDRA
#define PA1_PWM     NULL

#undef PA2
#define PA2_PIN     PINA2
#define PA2_RPORT   PINA
#define PA2_WPORT   PORTA
#define PA2_DDR     DDRA
#define PA2_PWM     NULL

#undef PA3
#define PA3_PIN     PINA3
#define PA3_RPORT   PINA
#define PA3_WPORT   PORTA
#define PA3_DDR     DDRA
#define PA3_PWM     NULL

#undef PA4
#define PA4_PIN     PINA4
#define PA4_RPORT   PINA
#define PA4_WPORT   PORTA
#define PA4_DDR     DDRA
#define PA4_PWM     NULL

#undef PA5
#define PA5_PIN     PINA5
#define PA5_RPORT   PINA
#define PA5_WPORT   PORTA
#define PA5_DDR     DDRA
#define PA5_PWM     NULL

#undef PA6
#define PA6_PIN     PINA6
#define PA6_RPORT   PINA
#define PA6_WPORT   PORTA
#define PA6_DDR     DDRA
#define PA6_PWM     NULL

#undef PA7
#define PA7_PIN     PINA7
#define PA7_RPORT   PINA
#define PA7_WPORT   PORTA
#define PA7_DDR     DDRA
#define PA7_PWM     NULL

#undef PB0
#define PB0_PIN     PINB0
#define PB0_RPORT   PINB
#define PB0_WPORT   PORTB
#define PB0_DDR     DDRB
#define PB0_PWM     NULL

#undef PB1
#define PB1_PIN     PINB1
#define PB1_RPORT   PINB
#define PB1_WPORT   PORTB
#define PB1_DDR     DDRB
#define PB1_PWM     NULL

#undef PB2
#define PB2_PIN     PINB2
#define PB2_RPORT   PINB
#define PB2_WPORT   PORTB
#define PB2_DDR     DDRB
#define PB2_PWM     NULL

#undef PB3
#define PB3_PIN     PINB3
#define PB3_RPORT   PINB
#define PB3_WPORT   PORTB
#define PB3_DDR     DDRB
#define PB3_PWM     OCR0A

#undef PB4
#define PB4_PIN     PINB4
#define PB4_RPORT   PINB
#define PB4_WPORT   PORTB
#define PB4_DDR     DDRB
#define PB4_PWM     OCR0B

#undef PB5
#define PB5_PIN     PINB5
#define PB5_RPORT   PINB
#define PB5_WPORT   PORTB
#define PB5_DDR     DDRB
#define PB5_PWM     NULL

#undef PB6
#define PB6_PIN     PINB6
#define PB6_RPORT   PINB
#define PB6_WPORT   PORTB
#define PB6_DDR     DDRB
#define PB6_PWM     NULL

#undef PB7
#define PB7_PIN     PINB7
#define PB7_RPORT   PINB
#define PB7_WPORT   PORTB
#define PB7_DDR     DDRB
#define PB7_PWM     NULL

#undef PC0
#define PC0_PIN     PINC0
#define PC0_RPORT   PINC
#define PC0_WPORT   PORTC
#define PC0_DDR     DDRC
#define PC0_PWM     NULL

#undef PC1
#define PC1_PIN     PINC1
#define PC1_RPORT   PINC
#define PC1_WPORT   PORTC
#define PC1_DDR     DDRC
#define PC1_PWM     NULL

#undef PC2
#define PC2_PIN     PINC2
#define PC2_RPORT   PINC
#define PC2_WPORT   PORTC
#define PC2_DDR     DDRC
#define PC2_PWM     NULL

#undef PC3
#define PC3_PIN     PINC3
#define PC3_RPORT   PINC
#define PC3_WPORT   PORTC
#define PC3_DDR     DDRC
#define PC3_PWM     NULL

#undef PC4
#define PC4_PIN     PINC4
#define PC4_RPORT   PINC
#define PC4_WPORT   PORTC
#define PC4_DDR     DDRC
#define PC4_PWM     NULL

#undef PC5
#define PC5_PIN     PINC5
#define PC5_RPORT   PINC
#define PC5_WPORT   PORTC
#define PC5_DDR     DDRC
#define PC5_PWM     NULL

#undef PC6
#define PC6_PIN     PINC6
#define PC6_RPORT   PINC
#define PC6_WPORT   PORTC
#define PC6_DDR     DDRC
#define PC6_PWM     NULL

#undef PC7
#define PC7_PIN     PINC7
#define PC7_RPORT   PINC
#define PC7_WPORT   PORTC
#define PC7_DDR     DDRC
#define PC7_PWM     NULL

#undef PD0
#define PD0_PIN     PIND0
#define PD0_RPORT   PIND
#define PD0_WPORT   PORTD
#define PD0_DDR     DDRD
#define PD0_PWM     NULL

#undef PD1
#define PD1_PIN     PIND1
#define PD1_RPORT   PIND
#define PD1_WPORT   PORTD
#define PD1_DDR     DDRD
#define PD1_PWM     NULL

#undef PD2
#define PD2_PIN     PIND2
#define PD2_RPORT   PIND
#define PD2_WPORT   PORTD
#define PD2_DDR     DDRD
#define PD2_PWM     NULL

#undef PD3
#define PD3_PIN     PIND3
#define PD3_RPORT   PIND
#define PD3_WPORT   PORTD
#define PD3_DDR     DDRD
#define PD3_PWM     NULL

#undef PD4
#define PD4_PIN     PIND4
#define PD4_RPORT   PIND
#define PD4_WPORT   PORTD
#define PD4_DDR     DDRD
#define PD4_PWM     NULL

#undef PD5
#define PD5_PIN     PIND5
#define PD5_RPORT   PIND
#define PD5_WPORT   PORTD
#define PD5_DDR     DDRD
#define PD5_PWM     NULL

#undef PD6
#define PD6_PIN     PIND6
#define PD6_RPORT   PIND
#define PD6_WPORT   PORTD
#define PD6_DDR     DDRD
#define PD6_PWM     OCR2B

#undef PD7
#define PD7_PIN     PIND7
#define PD7_RPORT   PIND
#define PD7_WPORT   PORTD
#define PD7_DDR     DDRD
#define PD7_PWM     OCR2A

#endif // _FASTIO_644
