# Supplementary material for: 3D Sugar Printing of Networks Mimicking the Vasculature
Source: Micromachines (Basel). 2019 Dec 30;11(1):43. doi: 10.3390/mi11010043 (PMC7019326; doi:10.3390/mi11010043)
Supplement: Supplementary file 1 [file micromachines-11-00043-s001.zip › Marlin-1.1.AP/Marlin-1.1.x v2/Marlin/fwretract.h]

/**
 * Marlin 3D Printer Firmware
 * Copyright (C) 2016 MarlinFirmware [https://github.com/MarlinFirmware/Marlin]
 *
 * Based on Sprinter and grbl.
 * Copyright (C) 2011 Camiel Gubbels / Erik van der Zalm
 *
 * This program is free software: you can redistribute it and/or modify
 * it under the terms of the GNU General Public License as published by
 * the Free Software Foundation, either version 3 of the License, or
 * (at your option) any later version.
 *
 * This program is distributed in the hope that it will be useful,
 * but WITHOUT ANY WARRANTY; without even the implied warranty of
 * MERCHANTABILITY or FITNESS FOR A PARTICULAR PURPOSE.  See the
 * GNU General Public License for more details.
 *
 * You should have received a copy of the GNU General Public License
 * along with this program.  If not, see <http://www.gnu.org/licenses/>.
 *
 */

/**
 * fwretract.h - Define firmware-based retraction interface
 */

#ifndef FWRETRACT_H
#define FWRETRACT_H

#include "MarlinConfig.h"

class FWRetract {
public:
  static bool autoretract_enabled,                 // M209 S - Autoretract switch
              retracted[EXTRUDERS];                // Which extruders are currently retracted
  #if EXTRUDERS > 1
    static bool retracted_swap[EXTRUDERS];         // Which extruders are swap-retracted
  #endif
  static float retract_length,                     // M207 S - G10 Retract length
               retract_feedrate_mm_s,              // M207 F - G10 Retract feedrate
               retract_zlift,                      // M207 Z - G10 Retract hop size
               retract_recover_length,             // M208 S - G11 Recover length
               retract_recover_feedrate_mm_s,      // M208 F - G11 Recover feedrate
               swap_retract_length,                // M207 W - G10 Swap Retract length
               swap_retract_recover_length,        // M208 W - G11 Swap Recover length
               swap_retract_recover_feedrate_mm_s, // M208 R - G11 Swap Recover feedrate
               hop_amount;

  FWRetract() { reset(); }

  static void reset();

  static void refresh_autoretract() {
    for (uint8_t i = 0; i < EXTRUDERS; i++) retracted[i] = false;
  }

  static void enable_autoretract(const bool enable) {
    autoretract_enabled = enable;
    refresh_autoretract();
  }

  static void retract(const bool retracting
    #if EXTRUDERS > 1
      , bool swapping = false
    #endif
  );
};

extern FWRetract fwretract;

#endif // FWRETRACT_H
