# Supplementary material for: 3D Sugar Printing of Networks Mimicking the Vasculature
Source: Micromachines (Basel). 2019 Dec 30;11(1):43. doi: 10.3390/mi11010043 (PMC7019326; doi:10.3390/mi11010043)
Supplement: Supplementary file 1 [file micromachines-11-00043-s001.zip › Marlin-1.1.AP/Marlin-1.1.x v2/Marlin/I2CPositionEncoder.h]

/**
 * Marlin 3D Printer Firmware
 * Copyright (C) 2016, 2017 MarlinFirmware [https://github.com/MarlinFirmware/Marlin]
 *
 * Based on Sprinter and grbl.
 * Copyright (C) 2011 Camiel Gubbels / Erik van der Zalm
 *
 * This program is free software: you can redistribute it and/or modify
 * it under the terms of the GNU General Public License as published by
 * the Free Software Foundation, either version 3 of the License, or
 * (at your option) any later version.
 *
 * This program is distributed in the hope that it will be useful,
 * but WITHOUT ANY WARRANTY; without even the implied warranty of
 * MERCHANTABILITY or FITNESS FOR A PARTICULAR PURPOSE.  See the
 * GNU General Public License for more details.
 *
 * You should have received a copy of the GNU General Public License
 * along with this program.  If not, see <http://www.gnu.org/licenses/>.
 *
 */

#ifndef I2CPOSENC_H
#define I2CPOSENC_H

#include "MarlinConfig.h"

#if ENABLED(I2C_POSITION_ENCODERS)

  #include "enum.h"
  #include "macros.h"
  #include "types.h"
  #include <Wire.h>

  //=========== Advanced / Less-Common Encoder Configuration Settings ==========

  #define I2CPE_EC_THRESH_PROPORTIONAL                    // if enabled adjusts the error correction threshold
                                                          // proportional to the current speed of the axis allows
                                                          // for very small error margin at low speeds without
                                                          // stuttering due to reading latency at high speeds

  #define I2CPE_DEBUG                                     // enable encoder-related debug serial echos

  #define I2CPE_REBOOT_TIME             5000              // time we wait for an encoder module to reboot
                                                          // after changing address.

  #define I2CPE_MAG_SIG_GOOD            0
  #define I2CPE_MAG_SIG_MID             1
  #define I2CPE_MAG_SIG_BAD             2
  #define I2CPE_MAG_SIG_NF              255

  #define I2CPE_REQ_REPORT              0
  #define I2CPE_RESET_COUNT             1
  #define I2CPE_SET_ADDR                2
  #define I2CPE_SET_REPORT_MODE         3
  #define I2CPE_CLEAR_EEPROM            4

  #define I2CPE_LED_PAR_MODE            10
  #define I2CPE_LED_PAR_BRT             11
  #define I2CPE_LED_PAR_RATE            14

  #define I2CPE_REPORT_DISTANCE         0
  #define I2CPE_REPORT_STRENGTH         1
  #define I2CPE_REPORT_VERSION          2

  // Default I2C addresses
  #define I2CPE_PRESET_ADDR_X           30
  #define I2CPE_PRESET_ADDR_Y           31
  #define I2CPE_PRESET_ADDR_Z           32
  #define I2CPE_PRESET_ADDR_E           33

  #define I2CPE_DEF_AXIS                X_AXIS
  #define I2CPE_DEF_ADDR                I2CPE_PRESET_ADDR_X

  // Error event counter; tracks how many times there is an error exceeding a certain threshold
  #define I2CPE_ERR_CNT_THRESH          3.00
  #define I2CPE_ERR_CNT_DEBOUNCE_MS     2000

  #if ENABLED(I2CPE_ERR_ROLLING_AVERAGE)
    #define I2CPE_ERR_ARRAY_SIZE        32
    #define I2CPE_ERR_PRST_ARRAY_SIZE   10
  #endif

  // Error Correction Methods
  #define I2CPE_ECM_NONE                0
  #define I2CPE_ECM_MICROSTEP           1
  #define I2CPE_ECM_PLANNER             2
  #define I2CPE_ECM_STALLDETECT         3

  // Encoder types
  #define I2CPE_ENC_TYPE_ROTARY         0
  #define I2CPE_ENC_TYPE_LINEAR         1

  // Parser
  #define I2CPE_PARSE_ERR               1
  #define I2CPE_PARSE_OK                0

  #define LOOP_PE(VAR) LOOP_L_N(VAR, I2CPE_ENCODER_CNT)
  #define CHECK_IDX() do{ if (!WITHIN(idx, 0, I2CPE_ENCODER_CNT - 1)) return; }while(0)

  typedef union {
    volatile int32_t val = 0;
    uint8_t          bval[4];
  } i2cLong;

  class I2CPositionEncoder {
  private:
    AxisEnum  encoderAxis         = I2CPE_DEF_AXIS;

    uint8_t   i2cAddress          = I2CPE_DEF_ADDR,
              ecMethod            = I2CPE_DEF_EC_METHOD,
              type                = I2CPE_DEF_TYPE,
              H                   = I2CPE_MAG_SIG_NF;    // Magnetic field strength

    int       encoderTicksPerUnit = I2CPE_DEF_ENC_TICKS_UNIT,
              stepperTicks        = I2CPE_DEF_TICKS_REV,
              errorCount          = 0,
              errorPrev           = 0;

    float     ecThreshold         = I2CPE_DEF_EC_THRESH;

    bool      homed               = false,
              trusted             = false,
              initialised         = false,
              active              = false,
              invert              = false,
              ec                  = true;

    int32_t   zeroOffset          = 0,
              lastPosition        = 0,
              position;

    millis_t  lastPositionTime    = 0,
              nextErrorCountTime  = 0,
              lastErrorTime;

    #if ENABLED(I2CPE_ERR_ROLLING_AVERAGE)
      uint8_t errIdx = 0, errPrstIdx = 0;
      int err[I2CPE_ERR_ARRAY_SIZE] = { 0 },
          errPrst[I2CPE_ERR_PRST_ARRAY_SIZE] = { 0 };
    #endif

  public:
    void init(const uint8_t address, const AxisEnum axis);
    void reset();

    void update();

    void set_homed();

    int32_t get_raw_count();

    FORCE_INLINE float mm_from_count(const int32_t count) {
      switch (type) {
        default: return -1;
        case I2CPE_ENC_TYPE_LINEAR:
          return count / encoderTicksPerUnit;
        case I2CPE_ENC_TYPE_ROTARY:
          return (count * stepperTicks) / (encoderTicksPerUnit * planner.axis_steps_per_mm[encoderAxis]);
      }
    }

    FORCE_INLINE float get_position_mm() { return mm_from_count(get_position()); }
    FORCE_INLINE int32_t get_position() { return get_raw_count() - zeroOffset; }

    int32_t get_axis_error_steps(const bool report);
    float get_axis_error_mm(const bool report);

    void calibrate_steps_mm(const uint8_t iter);

    bool passes_test(const bool report);

    bool test_axis(void);

    FORCE_INLINE int get_error_count(void) { return errorCount; }
    FORCE_INLINE void set_error_count(const int newCount) { errorCount = newCount; }

    FORCE_INLINE uint8_t get_address() { return i2cAddress; }
    FORCE_INLINE void set_address(const uint8_t addr) { i2cAddress = addr; }

    FORCE_INLINE bool get_active(void) { return active; }
    FORCE_INLINE void set_active(const bool a) { active = a; }

    FORCE_INLINE void set_inverted(const bool i) { invert = i; }

    FORCE_INLINE AxisEnum get_axis() { return encoderAxis; }

    FORCE_INLINE bool get_ec_enabled() { return ec; }
    FORCE_INLINE void set_ec_enabled(const bool enabled) { ec = enabled; }

    FORCE_INLINE uint8_t get_ec_method() { return ecMethod; }
    FORCE_INLINE void set_ec_method(const byte method) { ecMethod = method; }

    FORCE_INLINE float get_ec_threshold() { return ecThreshold; }
    FORCE_INLINE void set_ec_threshold(const float newThreshold) { ecThreshold = newThreshold; }

    FORCE_INLINE int get_encoder_ticks_mm() {
      switch (type) {
        default: return 0;
        case I2CPE_ENC_TYPE_LINEAR:
          return encoderTicksPerUnit;
        case I2CPE_ENC_TYPE_ROTARY:
          return (int)((encoderTicksPerUnit / stepperTicks) * planner.axis_steps_per_mm[encoderAxis]);
      }
    }

    FORCE_INLINE int get_ticks_unit() { return encoderTicksPerUnit; }
    FORCE_INLINE void set_ticks_unit(const int ticks) { encoderTicksPerUnit = ticks; }

    FORCE_INLINE uint8_t get_type() { return type; }
    FORCE_INLINE void set_type(const byte newType) { type = newType; }

    FORCE_INLINE int get_stepper_ticks() { return stepperTicks; }
    FORCE_INLINE void set_stepper_ticks(const int ticks) { stepperTicks = ticks; }
  };

  class I2CPositionEncodersMgr {
  private:
    static bool I2CPE_anyaxis;
    static uint8_t I2CPE_addr, I2CPE_idx;

  public:

    static void init(void);

    // consider only updating one endoder per call / tick if encoders become too time intensive
    static void update(void) { LOOP_PE(i) encoders[i].update(); }

    static void homed(const AxisEnum axis) {
      LOOP_PE(i)
        if (encoders[i].get_axis() == axis) encoders[i].set_homed();
    }

    static void report_position(const int8_t idx, const bool units, const bool noOffset);

    static void report_status(const int8_t idx) {
      CHECK_IDX();
      SERIAL_ECHOPAIR("Encoder ",idx);
      SERIAL_ECHOPGM(": ");
      encoders[idx].get_raw_count();
      encoders[idx].passes_test(true);
    }

    static void report_error(const int8_t idx) {
      CHECK_IDX();
      encoders[idx].get_axis_error_steps(true);
    }

    static void test_axis(const int8_t idx) {
      CHECK_IDX();
      encoders[idx].test_axis();
    }

    static void calibrate_steps_mm(const int8_t idx, const int iterations) {
      CHECK_IDX();
      encoders[idx].calibrate_steps_mm(iterations);
    }

    static void change_module_address(const uint8_t oldaddr, const uint8_t newaddr);
    static void report_module_firmware(const uint8_t address);

    static void report_error_count(const int8_t idx, const AxisEnum axis) {
      CHECK_IDX();
      SERIAL_ECHOPAIR("Error count on ", axis_codes[axis]);
      SERIAL_ECHOLNPAIR(" axis is ", encoders[idx].get_error_count());
    }

    static void reset_error_count(const int8_t idx, const AxisEnum axis) {
      CHECK_IDX();
      encoders[idx].set_error_count(0);
      SERIAL_ECHOPAIR("Error count on ", axis_codes[axis]);
      SERIAL_ECHOLNPGM(" axis has been reset.");
    }

    static void enable_ec(const int8_t idx, const bool enabled, const AxisEnum axis) {
      CHECK_IDX();
      encoders[idx].set_ec_enabled(enabled);
      SERIAL_ECHOPAIR("Error correction on ", axis_codes[axis]);
      SERIAL_ECHOPGM(" axis is ");
      serialprintPGM(encoders[idx].get_ec_enabled() ? PSTR("en") : PSTR("dis"));
      SERIAL_ECHOLNPGM("abled.");
    }

    static void set_ec_threshold(const int8_t idx, const float newThreshold, const AxisEnum axis) {
      CHECK_IDX();
      encoders[idx].set_ec_threshold(newThreshold);
      SERIAL_ECHOPAIR("Error correct threshold for ", axis_codes[axis]);
      SERIAL_ECHOPAIR_F(" axis set to ", newThreshold);
      SERIAL_ECHOLNPGM("mm.");
    }

    static void get_ec_threshold(const int8_t idx, const AxisEnum axis) {
      CHECK_IDX();
      const float threshold = encoders[idx].get_ec_threshold();
      SERIAL_ECHOPAIR("Error correct threshold for ", axis_codes[axis]);
      SERIAL_ECHOPAIR_F(" axis is ", threshold);
      SERIAL_ECHOLNPGM("mm.");
    }

    static int8_t idx_from_axis(const AxisEnum axis) {
      LOOP_PE(i)
        if (encoders[i].get_axis() == axis) return i;
      return -1;
    }

    static int8_t idx_from_addr(const uint8_t addr) {
      LOOP_PE(i)
        if (encoders[i].get_address() == addr) return i;
      return -1;
    }

    static int8_t parse();

    static void M860();
    static void M861();
    static void M862();
    static void M863();
    static void M864();
    static void M865();
    static void M866();
    static void M867();
    static void M868();
    static void M869();

    static I2CPositionEncoder encoders[I2CPE_ENCODER_CNT];
  };

  extern I2CPositionEncodersMgr I2CPEM;

  FORCE_INLINE static void gcode_M860() { I2CPEM.M860(); }
  FORCE_INLINE static void gcode_M861() { I2CPEM.M861(); }
  FORCE_INLINE static void gcode_M862() { I2CPEM.M862(); }
  FORCE_INLINE static void gcode_M863() { I2CPEM.M863(); }
  FORCE_INLINE static void gcode_M864() { I2CPEM.M864(); }
  FORCE_INLINE static void gcode_M865() { I2CPEM.M865(); }
  FORCE_INLINE static void gcode_M866() { I2CPEM.M866(); }
  FORCE_INLINE static void gcode_M867() { I2CPEM.M867(); }
  FORCE_INLINE static void gcode_M868() { I2CPEM.M868(); }
  FORCE_INLINE static void gcode_M869() { I2CPEM.M869(); }

#endif //I2C_POSITION_ENCODERS
#endif //I2CPOSENC_H
