# Supplementary material for: 3D Sugar Printing of Networks Mimicking the Vasculature
Source: Micromachines (Basel). 2019 Dec 30;11(1):43. doi: 10.3390/mi11010043 (PMC7019326; doi:10.3390/mi11010043)
Supplement: Supplementary file 1 [file micromachines-11-00043-s001.zip › Marlin-1.1.AP/Marlin-1.1.x v2/Marlin/Marlin.ino]

/*
================================================================================

  Marlin Firmware

  (c) 2011-2018 MarlinFirmware
  Portions of Marlin are (c) by their respective authors.
  All code complies with GPLv2 and/or GPLv3

================================================================================

Greetings! Thank you for choosing Marlin 2 as your 3D printer firmware.

To configure Marlin you must edit Configuration.h and Configuration_adv.h
located in the root 'Marlin' folder. Check the example_configurations folder to
see if there's a more suitable starting-point for your specific hardware.

Before diving in, we recommend the following essential links:

Marlin Firmware Official Website

  - http://marlinfw.org/
    The official Marlin Firmware website contains the most up-to-date
    documentation. Contributions are always welcome!

Configuration

  - https://www.youtube.com/watch?v=3gwWVFtdg-4
    A good 20-minute overview of Marlin configuration by Tom Sanladerer.
    (Applies to Marlin 1.0.x, so Jerk and Acceleration should be halved.)
    Also... https://www.google.com/search?tbs=vid%3A1&q=configure+marlin

  - http://marlinfw.org/docs/configuration/configuration.html
    Marlin's configuration options are explained in more detail here.

Getting Help

  - http://forums.reprap.org/list.php?415
    The Marlin Discussion Forum is a great place to get help from other Marlin
    users who may have experienced similar issues to your own.

  - https://github.com/MarlinFirmware/Marlin/issues
    With a free GitHub account you can provide us with feedback, bug reports,
    and feature requests via the Marlin Issue Queue.

Contributing

  - http://marlinfw.org/docs/development/contributing.html
    If you'd like to contribute to Marlin, read this first!

  - http://marlinfw.org/docs/development/coding_standards.html
    Before submitting code get to know the Coding Standards.
*/
