# Supplementary material for: 3D Sugar Printing of Networks Mimicking the Vasculature
Source: Micromachines (Basel). 2019 Dec 30;11(1):43. doi: 10.3390/mi11010043 (PMC7019326; doi:10.3390/mi11010043)
Supplement: Supplementary file 1 [file micromachines-11-00043-s001.zip › Marlin-1.1.AP/Marlin-1.1.x v2/Marlin/pca9632.cpp]

/**
 * Marlin 3D Printer Firmware
 * Copyright (C) 2016 MarlinFirmware [https://github.com/MarlinFirmware/Marlin]
 *
 * Based on Sprinter and grbl.
 * Copyright (C) 2011 Camiel Gubbels / Erik van der Zalm
 *
 * This program is free software: you can redistribute it and/or modify
 * it under the terms of the GNU General Public License as published by
 * the Free Software Foundation, either version 3 of the License, or
 * (at your option) any later version.
 *
 * This program is distributed in the hope that it will be useful,
 * but WITHOUT ANY WARRANTY; without even the implied warranty of
 * MERCHANTABILITY or FITNESS FOR A PARTICULAR PURPOSE.  See the
 * GNU General Public License for more details.
 *
 * You should have received a copy of the GNU General Public License
 * along with this program.  If not, see <http://www.gnu.org/licenses/>.
 *
 */

/**
 * Driver for the Philips PCA9632 LED driver.
 * Written by Robert Mendon Feb 2017.
 */

#include "MarlinConfig.h"

#if ENABLED(PCA9632)

#include "pca9632.h"
#include "leds.h"
#include <Wire.h>

#define PCA9632_MODE1_VALUE   0b00000001 //(ALLCALL)
#define PCA9632_MODE2_VALUE   0b00010101 //(DIMMING, INVERT, CHANGE ON STOP,TOTEM)
#define PCA9632_LEDOUT_VALUE  0b00101010

/* Register addresses */
#define PCA9632_MODE1       0x00
#define PCA9632_MODE2       0x01
#define PCA9632_PWM0        0x02
#define PCA9632_PWM1        0x03
#define PCA9632_PWM2        0x04
#define PCA9632_PWM3        0x05
#define PCA9632_GRPPWM      0x06
#define PCA9632_GRPFREQ     0x07
#define PCA9632_LEDOUT      0x08
#define PCA9632_SUBADR1     0x09
#define PCA9632_SUBADR2     0x0A
#define PCA9632_SUBADR3     0x0B
#define PCA9632_ALLCALLADDR 0x0C

#define PCA9632_NO_AUTOINC  0x00
#define PCA9632_AUTO_ALL    0x80
#define PCA9632_AUTO_IND    0xA0
#define PCA9632_AUTOGLO     0xC0
#define PCA9632_AUTOGI      0xE0

// Red   LED0
// Green LED1
// Blue  LED2
#define PCA9632_RED     0x00
#define PCA9632_GRN     0x02
#define PCA9632_BLU     0x04

#define LED_OFF   0x00
#define LED_ON    0x01
#define LED_PWM   0x02

#define PCA9632_ADDRESS 0b01100000

byte PCA_init = 0;

static void PCA9632_WriteRegister(const byte addr, const byte regadd, const byte value) {
  Wire.beginTransmission(addr);
  Wire.write(regadd);
  Wire.write(value);
  Wire.endTransmission();
}

static void PCA9632_WriteAllRegisters(const byte addr, const byte regadd, const byte value1, const byte value2, const byte value3) {
  Wire.beginTransmission(addr);
  Wire.write(PCA9632_AUTO_IND | regadd);
  Wire.write(value1);
  Wire.write(value2);
  Wire.write(value3);
  Wire.endTransmission();
}

#if 0
  static byte PCA9632_ReadRegister(const byte addr, const byte regadd) {
    Wire.beginTransmission(addr);
    Wire.write(regadd);
    const byte value = Wire.read();
    Wire.endTransmission();
    return value;
  }
#endif

void pca9632_set_led_color(const LEDColor &color) {
  if (!PCA_init) {
    PCA_init = 1;
    Wire.begin();
    PCA9632_WriteRegister(PCA9632_ADDRESS,PCA9632_MODE1, PCA9632_MODE1_VALUE);
    PCA9632_WriteRegister(PCA9632_ADDRESS,PCA9632_MODE2, PCA9632_MODE2_VALUE);
  }

  const byte LEDOUT = (color.r ? LED_PWM << PCA9632_RED : 0)
                    | (color.g ? LED_PWM << PCA9632_GRN : 0)
                    | (color.b ? LED_PWM << PCA9632_BLU : 0);

  PCA9632_WriteAllRegisters(PCA9632_ADDRESS,PCA9632_PWM0, color.r, color.g, color.b);
  PCA9632_WriteRegister(PCA9632_ADDRESS,PCA9632_LEDOUT, LEDOUT);
}

#endif // PCA9632
