# Supplementary material for: 3D Sugar Printing of Networks Mimicking the Vasculature
Source: Micromachines (Basel). 2019 Dec 30;11(1):43. doi: 10.3390/mi11010043 (PMC7019326; doi:10.3390/mi11010043)
Supplement: Supplementary file 1 [file micromachines-11-00043-s001.zip › Marlin-1.1.AP/Marlin-1.1.x v2/Marlin/pins_ANET_10.h]

/**
 * Marlin 3D Printer Firmware
 * Copyright (C) 2017 MarlinFirmware [https://github.com/MarlinFirmware/Marlin]
 *
 * Based on Sprinter and grbl.
 * Copyright (C) 2011 Camiel Gubbels / Erik van der Zalm
 *
 * This program is free software: you can redistribute it and/or modify
 * it under the terms of the GNU General Public License as published by
 * the Free Software Foundation, either version 3 of the License, or
 * (at your option) any later version.
 *
 * This program is distributed in the hope that it will be useful,
 * but WITHOUT ANY WARRANTY; without even the implied warranty of
 * MERCHANTABILITY or FITNESS FOR A PARTICULAR PURPOSE.  See the
 * GNU General Public License for more details.
 *
 * You should have received a copy of the GNU General Public License
 * along with this program.  If not, see <http://www.gnu.org/licenses/>.
 *
 */

/**
 * Anet V1.0 board pin assignments
 */

/**
 * Rev B    16 JUN 2017
 *
 * 1) no longer uses Sanguino files to define some of the pins
 * 2) added pointers to useable Arduino IDE extensions
 *
 */

/**
 * The standard Arduino IDE extension (board manager) for this board
 * is located at https://github.com/SkyNet3D/anet-board.
 *
 * Installation instructions are on that page.
 *
 * After copying the files to the appropriate location, restart Arduino and
 * you'll see "Anet V1.0" and "Anet V1.0 (Optiboot)" in the boards list.
 *
 * "Anet V1.0" uses the bootloader that was installed on the board when
 * it shipped from the factory.
 *
 * "Anet V1.0 (Optiboot)" frees up another 3K of FLASH.  You'll need to burn
 * a new bootloader to the board to be able to automatically download a
 * compiled image.
 *
 */

/**
 * Another usable Arduino IDE extension (board manager) can be found at
 * https://github.com/Lauszus/Sanguino
 *
 * This extension has been tested on Arduino 1.6.12 & 1.8.0
 *
 * Here's the JSON path:
 * https://raw.githubusercontent.com/Lauszus/Sanguino/master/package_lauszus_sanguino_index.json
 *
 * When installing select 1.0.2
 *
 * Installation instructions can be found at https://learn.sparkfun.com/pages/CustomBoardsArduino
 * Just use the above JSON URL instead of Sparkfun's JSON.
 *
 * Once installed select the Sanguino board and then select the CPU.
 *
 */

/**
 *  To burn a new bootloader:
 *
 *   1. Connect your programmer to the board.
 *   2. In the Arduino IDE select the board and then select the programmer.
 *   3. In the Arduino IDE click on "burn bootloader". Don't worry about the "verify failed at 1F000" error message.
 *   4. The programmer is no longer needed. Remove it.
 */

/**
 * Additional info:
 *
 *   Anet Schematics                    - https://github.com/ralf-e/ANET-3D-Board-V1.0
 *   Wiring RRDFG Smart Controller      - http://www.thingiverse.com/thing:2103748
 *   SkyNet3D Anet software development - https://github.com/SkyNet3D/Marlin/
 *   Anet Users / Skynet SW on Facebook - https://www.facebook.com/skynet3ddevelopment/
 *
 *   Many thanks to Hans Raaf (@oderwat) for developing the Anet-specific software and supporting the Anet community.
 */

#ifndef __AVR_ATmega1284P__
  #error "Oops!  Make sure you have 'Anet V1.0', 'Anet V1.0 (Optiboot)' or 'Sanguino' selected in the 'Tools -> Boards' menu and ATmega1284P selected in 'Tools -> Processor' menu."
#endif

#ifndef BOARD_NAME
  #define BOARD_NAME "Anet"
#endif

//
// Limit Switches
//
#define X_STOP_PIN         18
#define Y_STOP_PIN         19
#define Z_STOP_PIN         20

//
// Steppers
//
#define X_STEP_PIN         15
#define X_DIR_PIN          21
#define X_ENABLE_PIN       14

#define Y_STEP_PIN         22
#define Y_DIR_PIN          23
#define Y_ENABLE_PIN       14

#define Z_STEP_PIN          3
#define Z_DIR_PIN           2
#define Z_ENABLE_PIN       26

#define E0_STEP_PIN         1
#define E0_DIR_PIN          0
#define E0_ENABLE_PIN      14

//
// Temperature Sensors
//
#define TEMP_0_PIN          7   // Analog Input (pin 33 extruder)
#define TEMP_BED_PIN        6   // Analog Input (pin 34 bed)

//
// Heaters / Fans
//
#define HEATER_0_PIN       13   // (extruder)
#define HEATER_BED_PIN     12   // (bed)

#ifndef FAN_PIN
  #define FAN_PIN           4
#endif

//
// Misc. Functions
//
#define SDSS               31
#define LED_PIN            -1

/**
 * LCD / Controller
 *
 * Only the following displays are supported:
 *  ZONESTAR_LCD
 *  ANET_FULL_GRAPHICS_LCD
 *  REPRAP_DISCOUNT_FULL_GRAPHIC_SMART_CONTROLLER
 */

#if ENABLED(ULTRA_LCD) && ENABLED(NEWPANEL)
  #define LCD_SDSS           28
  #if ENABLED(ADC_KEYPAD)
    #define SERVO0_PIN       27   // free for BLTouch/3D-Touch
    #define LCD_PINS_RS      28
    #define LCD_PINS_ENABLE  29
    #define LCD_PINS_D4      10
    #define LCD_PINS_D5      11
    #define LCD_PINS_D6      16
    #define LCD_PINS_D7      17
    #define BTN_EN1          -1
    #define BTN_EN2          -1
    #define BTN_ENC          -1
    #define ADC_KEYPAD_PIN    1
  #elif ENABLED(REPRAP_DISCOUNT_FULL_GRAPHIC_SMART_CONTROLLER) || ENABLED(ANET_FULL_GRAPHICS_LCD)
    // Pin definitions for the Anet A6 Full Graphics display and the RepRapDiscount Full Graphics
    // display using an adapter board  // https://go.aisler.net/benlye/anet-lcd-adapter/pcb
    // See below for alternative pin definitions for use with https://www.thingiverse.com/thing:2103748
    #define SERVO0_PIN       29   // free for BLTouch/3D-Touch
    #define BEEPER_PIN       17
    #define LCD_PINS_RS      27
    #define LCD_PINS_ENABLE  28
    #define LCD_PINS_D4      30
    #define BTN_EN1          11
    #define BTN_EN2          10
    #define BTN_ENC          16
    #ifndef ST7920_DELAY_1
      #define ST7920_DELAY_1 DELAY_NS(0)
    #endif
    #ifndef ST7920_DELAY_2
      #define ST7920_DELAY_2 DELAY_NS(63)
    #endif
    #ifndef ST7920_DELAY_3
      #define ST7920_DELAY_3 DELAY_NS(125)
    #endif
    #define STD_ENCODER_PULSES_PER_STEP 4
    #define STD_ENCODER_STEPS_PER_MENU_ITEM 1
  #endif
#else
  #define SERVO0_PIN         27
#endif  // ULTRA_LCD && NEWPANEL

/**
 * ====================================================================
 * =============== Alternative RepRapDiscount Wiring ==================
 * ====================================================================
 *
 * An alternative wiring scheme for the RepRapDiscount Full Graphics Display is
 * published by oderwat on Thingiverse at https://www.thingiverse.com/thing:2103748.
 *
 * Using that adapter requires changing the pin definition as follows:
 *   #define SERVO0_PIN        27   // free for BLTouch/3D-Touch
 *   #define BEEPER_PIN        28
 *   #define LCD_PINS_RS       30
 *   #define LCD_PINS_ENABLE   29
 *   #define LCD_PINS_D4       17
 *
 * The BLTouch pin becomes LCD:3
 */

/**
 * ====================================================================
 * ===================== LCD PINOUTS ==================================
 * ====================================================================
 *
 *   Anet V1.0 controller           | ZONESTAR_LCD      | ANET_FULL_      | RepRapDiscount Full      | Thingiverse RepRap wiring
 *   physical   logical   alt       |                   | GRAPHICS_LCD    | Graphics Display Wiring  | http://www.thingiverse
 *     pin        pin     functions |                   |                 |                          | .com/thing:2103748
 *------------------------------------------------------------------------------------------------------------------------
 *   ANET-J3.1    8 ***             | N/A               | J3_TX ***       |                          |
 *   ANET-J3.2    9 ***             | N/A               | J3_RX ***       |                          |
 *   ANET-J3.3    6       MISO      | N/A               | MISO ***        | EXP2.1   MISO            | EXP2.1   MISO
 *   ANET-J3.4    +5V               | N/A               | +5V             |                          |
 *   ANET-J3.5    7       SCK       | N/A               | SCK ***         | EXP2.2   SCK             | EXP2.2   SCK
 *   ANET-J3.6    5       MOSI      | N/A               | MOSI ***        | EXP2.6   MOSI            | EXP2.6   MOSI
 *   ANET-J3.7    !RESET            | N/A               | button          | EXP2.8   panel button    | EXP2.8   panel button
 *   ANET-J3.8    GND               | N/A               | GND             | EXP2.9   GND             | EXP2.9   GND
 *   ANET-J3.9    4       Don't use | N/A               | N/C             |                          |
 *   ANET-J3.10   +3.3V             | N/A               | +3.3V ***       |                          |
 *                                  |                   |                 |                          |
 *                                  |                   |                 |                          |
 *   ANET-LCD.1   GND               | GND               | GND             | EXP1.9   GND             | EXP1.9   GND
 *   ANET-LCD.2   +5V               | +5V               | +5V             | EXP1.10  +5V             | EXP1.10  +5V
 *   ANET-LCD.3   27      A4        | N/C *             | LCD_PINS_RS     | EXP1.4   LCD_PINS_RS     | EXP2.4   SDSS or N/C *
 *   ANET-LCD.4   10                | LCD_PINS_D4       | BTN_EN2         | EXP2.3   BTN_EN2         | EXP2.3   BTN_EN2
 *   ANET-LCD.5   28      A3        | LCD_PINS_RS       | LCD_PINS_ENABLE | EXP1.3   LCD_PINS_ENABLE | EXP1.1   BEEPER_PIN
 *   ANET-LCD.6   11                | LCD_PINS_D5       | BTN_EN1         | EXP2.5   BTN_EN1         | EXP2.5   BTN_EN1
 *   ANET-LCD.7   29      A2        | LCD_PINS_ENABLE   | N/C *           | EXP2.4   SDSS or N/C *   | EXP1.3   LCD_PINS_ENABLE
 *   ANET-LCD.8   16      SCL       | LCD_PINS_D6       | BTN_ENC         | EXP1.2   BTN_ENC         | EXP1.2   BTN_ENC
 *   ANET-LCD.9   30      A1        | ADC_KEYPAD_PIN ** | LCD_PINS_D4     | EXP1.5   LCD_PINS_D4     | EXP1.4   LCD_PINS_RS
 *   ANET-LCD.10  17      SDA       | LCD_PINS_D7       | BEEPER_PIN      | EXP1.1   BEEPER_PIN      | EXP1.5   LCD_PINS_D4
 *
 *                 N/C * - if not connected to the LCD can be used for BLTouch servo input
 *                 ** - analog pin -WITHOUT a pullup
 *                 *** - only connected to something if the Bluetooth module is populated
 */

/**
 *   REPRAP_DISCOUNT_FULL_GRAPHIC_SMART_CONTROLLER
 *   physical pin  function
 *   EXP1.1        BEEPER
 *   EXP1.2        BTN_ENC
 *   EXP1.3        LCD_PINS_ENABLE
 *   EXP1.4        LCD_PINS_RS
 *   EXP1.5        LCD_PINS_D4
 *   EXP1.6        LCD_PINS_D5 (not used)
 *   EXP1.7        LCD_PINS_D6 (not used)
 *   EXP1.8        LCD_PINS_D7 (not used)
 *   EXP1.9        GND
 *   EXP1.10       VCC
 *
 *
 *   EXP2.1        MISO
 *   EXP2.2        SCK
 *   EXP2.3        BTN_EN2
 *   EXP2.4        SDSS
 *   EXP2.5        BTN_EN1
 *   EXP2.6        MOSI
 *   EXP2.7        SD_DETECT_PIN
 *   EXP2.8        button
 *   EXP2.9        GND
 *   EXP2.10       NC
 */
