# Supplementary material for: 3D Sugar Printing of Networks Mimicking the Vasculature
Source: Micromachines (Basel). 2019 Dec 30;11(1):43. doi: 10.3390/mi11010043 (PMC7019326; doi:10.3390/mi11010043)
Supplement: Supplementary file 1 [file micromachines-11-00043-s001.zip › Marlin-1.1.AP/Marlin-1.1.x v2/Marlin/pins_BQ_ZUM_MEGA_3D.h]

/**
 * Marlin 3D Printer Firmware
 * Copyright (C) 2016 MarlinFirmware [https://github.com/MarlinFirmware/Marlin]
 *
 * Based on Sprinter and grbl.
 * Copyright (C) 2011 Camiel Gubbels / Erik van der Zalm
 *
 * This program is free software: you can redistribute it and/or modify
 * it under the terms of the GNU General Public License as published by
 * the Free Software Foundation, either version 3 of the License, or
 * (at your option) any later version.
 *
 * This program is distributed in the hope that it will be useful,
 * but WITHOUT ANY WARRANTY; without even the implied warranty of
 * MERCHANTABILITY or FITNESS FOR A PARTICULAR PURPOSE.  See the
 * GNU General Public License for more details.
 *
 * You should have received a copy of the GNU General Public License
 * along with this program.  If not, see <http://www.gnu.org/licenses/>.
 *
 */

/**
 * bq ZUM Mega 3D board definition
 */

#ifndef __AVR_ATmega2560__
  #error "Oops! Make sure you have 'Arduino Mega 2560' selected from the 'Tools -> Boards' menu."
#endif

#define BOARD_NAME "ZUM Mega 3D"

//
// Heaters / Fans
//
#define RAMPS_D8_PIN  10
#define RAMPS_D9_PIN  12
#define RAMPS_D10_PIN  9
#define MOSFET_D_PIN   7

//
// Auto fans
//
#define ORIG_E0_AUTO_FAN_PIN 11
#define ORIG_E1_AUTO_FAN_PIN  6
#define ORIG_E2_AUTO_FAN_PIN  6
#define ORIG_E3_AUTO_FAN_PIN  6

//
// Misc. Functions
//
#define CASE_LIGHT_PIN     44   // MUST BE HARDWARE PWM

//
// M3/M4/M5 - Spindle/Laser Control
//
#define SPINDLE_LASER_ENABLE_PIN 40   // Pin should have a pullup/pulldown!
#define SPINDLE_LASER_PWM_PIN    44   // MUST BE HARDWARE PWM
#define SPINDLE_DIR_PIN          42

#include "pins_RAMPS_13.h"

//
// Limit Switches
//
#undef X_MAX_PIN
#define X_MAX_PIN         79   // 2

//
// Z Probe (when not Z_MIN_PIN)
//
#undef Z_MIN_PROBE_PIN
#define Z_MIN_PROBE_PIN   19   // IND_S_5V

#undef Z_ENABLE_PIN
#define Z_ENABLE_PIN      77   // 62

//
// Steppers
//
#define DIGIPOTSS_PIN     22
#define DIGIPOT_CHANNELS  { 4, 5, 3, 0, 1 }

//
// Temperature Sensors
//
#undef TEMP_1_PIN
#define TEMP_1_PIN        14   // Analog Input (15)

#undef TEMP_BED_PIN
#define TEMP_BED_PIN      15   // Analog Input (14)

//
// Misc. Functions
//
#undef PS_ON_PIN               // 12
#define PS_ON_PIN         81   // External Power Supply


// This board has headers for Z-min, Z-max and IND_S_5V *but* as the bq team
// decided to ship the printer only with the probe and no additional Z-min
// endstop and the instruction manual advises the user to connect the probe to
// IND_S_5V the option Z_MIN_PROBE_USES_Z_MIN_ENDSTOP_PIN will not work.
#ifdef Z_MIN_PROBE_USES_Z_MIN_ENDSTOP_PIN
  #undef Z_MIN_PIN
  #undef Z_MAX_PIN
  #define Z_MIN_PIN       19   // IND_S_5V
  #define Z_MAX_PIN       18   // Z-MIN Label
#endif


//
// This pin is used by the official Hephestos 2 heated bed upgrade kit
//
#if ENABLED(HEPHESTOS2_HEATED_BED_KIT)
  #undef HEATER_BED_PIN
  #define HEATER_BED_PIN 8
#endif
