# Supplementary material for: 3D Sugar Printing of Networks Mimicking the Vasculature
Source: Micromachines (Basel). 2019 Dec 30;11(1):43. doi: 10.3390/mi11010043 (PMC7019326; doi:10.3390/mi11010043)
Supplement: Supplementary file 1 [file micromachines-11-00043-s001.zip › Marlin-1.1.AP/Marlin-1.1.x v2/Marlin/pins_BRAINWAVE.h]

/**
 * Marlin 3D Printer Firmware
 * Copyright (C) 2017 MarlinFirmware [https://github.com/MarlinFirmware/Marlin]
 *
 * Based on Sprinter and grbl.
 * Copyright (C) 2011 Camiel Gubbels / Erik van der Zalm
 *
 * This program is free software: you can redistribute it and/or modify
 * it under the terms of the GNU General Public License as published by
 * the Free Software Foundation, either version 3 of the License, or
 * (at your option) any later version.
 *
 * This program is distributed in the hope that it will be useful,
 * but WITHOUT ANY WARRANTY; without even the implied warranty of
 * MERCHANTABILITY or FITNESS FOR A PARTICULAR PURPOSE.  See the
 * GNU General Public License for more details.
 *
 * You should have received a copy of the GNU General Public License
 * along with this program.  If not, see <http://www.gnu.org/licenses/>.
 *
 */

/**
 * Brainwave 1.0 pin assignments (AT90USB646)
 *
 * Requires hardware bundle for Arduino:
 * https://github.com/unrepentantgeek/brainwave-arduino
 */

/**
 *  Rev B  16 JAN 2017
 *
 *  Added pointer to a currently available Arduino IDE extension that will
 *  allow this board to use the latest Marlin software
 */

/**
 *  Rev C  2 JUN 2017
 *
 *  Converted to Arduino pin numbering
 */

/**
 *  Marlin_AT90USB - https://github.com/Bob-the-Kuhn/Marlin_AT90USB
 *    This is the only known IDE extension that is compatible with the pin definitions
 *    in this file, Adrduino 1.6.12 and the latest mainstream Marlin software.
 *
 *    "Marlin_AT90USB" makes PWM0A available rather than the usual PWM1C. These PWMs share
 *    the same physical pin. Marlin uses TIMER1 to generate interrupts and sets it up such
 *    that PWM1A, PWM1B & PWM1C can't be used.
 *
 *  Installation:
 *
 *    1. In the Arduino IDE, under Files -> Preferences paste the following URL
 *       https://rawgit.com/Bob-the-Kuhn/Marlin_AT90USB/master/package_MARLIN_AT90USB_index.json
 *    2. Under Tools -> Board -> Boards manager, scroll to the bottom, click on MARLIN_AT90USB
 *       and then click on "Install"
 *    3. Select "AT90USB646_TEENSYPP" from the 'Tools -> Boards' menu.
 */

/**
 *  To burn the bootloader that comes with Marlin_AT90USB:
 *
 *    1. Connect your programmer to the board.
 *    2. In Arduino IDE select "AT90USB646_TEENSYPP" and then select the programmer.
 *    3. In Arduino IDE click on "burn bootloader". Don't worry about the "verify failed at 1F000" error message.
 *    4. The programmer is no longer needed. Remove it.
 */

#ifndef __AVR_AT90USB646__
  #error "Oops!  Make sure you have 'AT90USB646_TEENSYPP' selected from the 'Tools -> Boards' menu."
#endif

#define BOARD_NAME         "Brainwave"

//
// Limit Switches
//
#define X_STOP_PIN         35   // A7
#define Y_STOP_PIN         34   // A6
#define Z_STOP_PIN         33   // A5

//
// Steppers
//
#define X_STEP_PIN          3   // D3
#define X_DIR_PIN           5   // D5
#define X_ENABLE_PIN        4   // D4
#define X_ATT_PIN           2   // D2

#define Y_STEP_PIN          7   // D7
#define Y_DIR_PIN           9   // E1
#define Y_ENABLE_PIN        8   // E0
#define Y_ATT_PIN           6   // D6

#define Z_STEP_PIN         11   // C1
#define Z_DIR_PIN          13   // C3
#define Z_ENABLE_PIN       12   // C2
#define Z_ATT_PIN          10   // C0

#define E0_STEP_PIN        15   // C5
#define E0_DIR_PIN         17   // C7
#define E0_ENABLE_PIN      16   // C6
#define E0_ATT_PIN         14   // C4

//
// Temperature Sensors
//
#define TEMP_0_PIN          7   // F7  Analog Input
#define TEMP_BED_PIN        6   // F6  Analog Input

//
// Heaters / Fans
//
#define HEATER_0_PIN       32   // A4 Extruder
#define HEATER_BED_PIN     18   // E6 Bed

#ifndef FAN_PIN
  #define FAN_PIN          31   // A3 Fan
#endif

//
// Misc. Functions
//
#define LED_PIN            19   // E7
