# Supplementary material for: 3D Sugar Printing of Networks Mimicking the Vasculature
Source: Micromachines (Basel). 2019 Dec 30;11(1):43. doi: 10.3390/mi11010043 (PMC7019326; doi:10.3390/mi11010043)
Supplement: Supplementary file 1 [file micromachines-11-00043-s001.zip › Marlin-1.1.AP/Marlin-1.1.x v2/Marlin/pins_CHEAPTRONIC.h]

/**
 * Marlin 3D Printer Firmware
 * Copyright (C) 2016 MarlinFirmware [https://github.com/MarlinFirmware/Marlin]
 *
 * Based on Sprinter and grbl.
 * Copyright (C) 2011 Camiel Gubbels / Erik van der Zalm
 *
 * This program is free software: you can redistribute it and/or modify
 * it under the terms of the GNU General Public License as published by
 * the Free Software Foundation, either version 3 of the License, or
 * (at your option) any later version.
 *
 * This program is distributed in the hope that it will be useful,
 * but WITHOUT ANY WARRANTY; without even the implied warranty of
 * MERCHANTABILITY or FITNESS FOR A PARTICULAR PURPOSE.  See the
 * GNU General Public License for more details.
 *
 * You should have received a copy of the GNU General Public License
 * along with this program.  If not, see <http://www.gnu.org/licenses/>.
 *
 */

/**
 * Cheaptronic v1.0 pin assignments
 */

#ifndef __AVR_ATmega2560__
  #error "Oops!  Make sure you have 'Arduino Mega' selected from the 'Tools -> Boards' menu."
#endif

#define BOARD_NAME         "Cheaptronic v1.0"
//
// Limit Switches
//
#define X_STOP_PIN          3
#define Y_STOP_PIN          2
#define Z_STOP_PIN          5

//
// Steppers
//
#define X_STEP_PIN         14
#define X_DIR_PIN          15
#define X_ENABLE_PIN       24

#define Y_STEP_PIN         35
#define Y_DIR_PIN          36
#define Y_ENABLE_PIN       31

#define Z_STEP_PIN         40
#define Z_DIR_PIN          41
#define Z_ENABLE_PIN       37

#define E0_STEP_PIN        26
#define E0_DIR_PIN         28
#define E0_ENABLE_PIN      25

#define E1_STEP_PIN        33
#define E1_DIR_PIN         34
#define E1_ENABLE_PIN      30

//
// Temperature sensors
//
#define TEMP_0_PIN         15   // Analog Input
#define TEMP_1_PIN         14   // Analog Input
#define TEMP_BED_PIN       13   // Analog Input

//
// Heaters / Fans
//
#define HEATER_0_PIN       19   // EXTRUDER 1
#define HEATER_1_PIN       23   // EXTRUDER 2
#define HEATER_BED_PIN     22

//
// LCD / Controller
//
// Cheaptronic v1.0 doesn't support LCD
#define LCD_PINS_RS        -1
#define LCD_PINS_ENABLE    -1

// Cheaptronic v1.0 doesn't support keypad
#define BTN_EN1            -1
#define BTN_EN2            -1
#define BTN_ENC            -1
