# Supplementary material for: 3D Sugar Printing of Networks Mimicking the Vasculature
Source: Micromachines (Basel). 2019 Dec 30;11(1):43. doi: 10.3390/mi11010043 (PMC7019326; doi:10.3390/mi11010043)
Supplement: Supplementary file 1 [file micromachines-11-00043-s001.zip › Marlin-1.1.AP/Marlin-1.1.x v2/Marlin/pins_CNCONTROLS_11.h]

/**
 * CartesioV11 pin assignments
 */

#if !defined(__AVR_ATmega1280__) && !defined(__AVR_ATmega2560__)
  #error Oops!  Make sure you have 'Arduino Mega' selected from the 'Tools -> Boards' menu.
#endif

#define BOARD_NAME "CN Controls V11"

//
// Limit Switches
//
#define X_STOP_PIN         43
#define Y_STOP_PIN         45
#define Z_STOP_PIN         42

//
// Steppers
//
#define X_STEP_PIN         34
#define X_DIR_PIN          36
#define X_ENABLE_PIN       35

#define Y_STEP_PIN         37
#define Y_DIR_PIN          39
#define Y_ENABLE_PIN       38

#define Z_STEP_PIN         40
#define Z_DIR_PIN          48
#define Z_ENABLE_PIN       41

#define E0_STEP_PIN        29
#define E0_DIR_PIN         28
#define E0_ENABLE_PIN       3

#define E1_STEP_PIN        61
#define E1_DIR_PIN         62
#define E1_ENABLE_PIN      60

#define E2_STEP_PIN        15
#define E2_DIR_PIN         14
#define E2_ENABLE_PIN      16

#define E3_STEP_PIN        44
#define E3_DIR_PIN         49
#define E3_ENABLE_PIN      47

//
// Temperature Sensors
//
#define TEMP_0_PIN          0   // Analog Input
#define TEMP_1_PIN          3   // Analog Input.  3 for tool2 -> 2 for chambertemp
#define TEMP_2_PIN          2   // Analog Input.  9 for tool3 -> 2 for chambertemp
#define TEMP_3_PIN         11   // Analog Input. 11 for tool4 -> 2 for chambertemp
#define TEMP_BED_PIN        1   // Analog Input
//#define TEMP_CHAMBER_PIN    2   // Analog Input

//
// Heaters / Fans
//
#define HEATER_0_PIN        5
#define HEATER_1_PIN       58
#define HEATER_2_PIN       64
#define HEATER_3_PIN       46
#define HEATER_BED_PIN      2

#ifndef FAN_PIN
  //#define FAN_PIN         7   // common PWM pin for all tools
#endif

#define ORIG_E0_AUTO_FAN_PIN 7
#define ORIG_E1_AUTO_FAN_PIN 7
#define ORIG_E2_AUTO_FAN_PIN 7
#define ORIG_E3_AUTO_FAN_PIN 7

//
// Misc. Functions
//
#define SDSS               53
#define SD_DETECT_PIN      13

// Tools

//#define TOOL_0_PIN           4
//#define TOOL_1_PIN          59
//#define TOOL_2_PIN           8
//#define TOOL_3_PIN          30
//#define TOOL_PWM_PIN         7   // common PWM pin for all tools

// Common I/O

//#define FIL_RUNOUT_PIN      -1
//#define PWM_1_PIN           11
//#define PWM_2_PIN           10
//#define SPARE_IO            12

//
// LCD / Controller
//
#define BEEPER_PIN          6

// Pins for DOGM SPI LCD Support
#define DOGLCD_A0          26
#define DOGLCD_CS          24
#define DOGLCD_MOSI        -1
#define DOGLCD_SCK         -1

#define BTN_EN1            23
#define BTN_EN2            25
#define BTN_ENC            27

// Hardware buttons for manual movement of XYZ
#define SHIFT_OUT          19
#define SHIFT_LD           18
#define SHIFT_CLK          17

//#define UI1                31
//#define UI2                22

#define STAT_LED_BLUE_PIN  -1
#define STAT_LED_RED_PIN   31
