# Supplementary material for: 3D Sugar Printing of Networks Mimicking the Vasculature
Source: Micromachines (Basel). 2019 Dec 30;11(1):43. doi: 10.3390/mi11010043 (PMC7019326; doi:10.3390/mi11010043)
Supplement: Supplementary file 1 [file micromachines-11-00043-s001.zip › Marlin-1.1.AP/Marlin-1.1.x v2/Marlin/pins_CNCONTROLS_12.h]

/**
 * CartesioV12 pin assignments
 */

#if !defined(__AVR_ATmega1280__) && !defined(__AVR_ATmega2560__)
  #error Oops!  Make sure you have 'Arduino Mega' selected from the 'Tools -> Boards' menu.
#endif

#define BOARD_NAME            "CN Controls V12"

//
// Limit Switches
//
#define X_STOP_PIN         19
#define Y_STOP_PIN         22
#define Z_STOP_PIN         23

//
// Steppers
//
#define X_STEP_PIN         25
#define X_DIR_PIN          27
#define X_ENABLE_PIN       26

#define Y_STEP_PIN         28
#define Y_DIR_PIN          30
#define Y_ENABLE_PIN       29

#define Z_STEP_PIN         31
#define Z_DIR_PIN          33
#define Z_ENABLE_PIN       32

#define E0_STEP_PIN        57
#define E0_DIR_PIN         55
#define E0_ENABLE_PIN      58

#define E1_STEP_PIN        61
#define E1_DIR_PIN         62
#define E1_ENABLE_PIN      60

#define E2_STEP_PIN        46
#define E2_DIR_PIN         66
#define E2_ENABLE_PIN      44

#define E3_STEP_PIN        45
#define E3_DIR_PIN         69
#define E3_ENABLE_PIN      47

//
// Temperature Sensors
//
#define TEMP_0_PIN          0   // Analog Input
#define TEMP_1_PIN          9   // Analog Input.  9 for tool2 -> 13 for chambertemp
#define TEMP_2_PIN         13   // Analog Input. 10 for tool3 -> 13 for chambertemp
#define TEMP_3_PIN         11   // Analog Input. 11 for tool4 -> 13 for chambertemp
#define TEMP_BED_PIN       14   // Analog Input
//#define TEMP_CHAMBER_PIN   13   // Analog Input

//
// Heaters / Fans
//
#define HEATER_0_PIN       11
#define HEATER_1_PIN        9
#define HEATER_2_PIN        6
#define HEATER_3_PIN        3
#define HEATER_BED_PIN     24

#ifndef FAN_PIN
  #define FAN_PIN           5   // 5 is PWMtool3 -> 7 is common PWM pin for all tools
#endif

#define ORIG_E0_AUTO_FAN_PIN 7
#define ORIG_E1_AUTO_FAN_PIN 7
#define ORIG_E2_AUTO_FAN_PIN 7
#define ORIG_E3_AUTO_FAN_PIN 7

//
// Misc. Functions
//
#define SDSS               53
#define SD_DETECT_PIN      15

// Tools

//#define TOOL_0_PIN         56
//#define TOOL_0_PWM_PIN     10   // red warning led at dual extruder
//#define TOOL_1_PIN         59
//#define TOOL_1_PWM_PIN      8   // lights at dual extruder
//#define TOOL_2_PIN          4
//#define TOOL_2_PWM_PIN      5
//#define TOOL_3_PIN         14
//#define TOOL_3_PWM_PIN      2

// Common I/O

#ifndef FIL_RUNOUT_PIN
  #define FIL_RUNOUT_PIN   18
#endif
//#define PWM_1_PIN          12
//#define PWM_2_PIN          13
//#define SPARE_IO           17

//
// LCD / Controller
//
#define BEEPER_PIN         16

// Pins for DOGM SPI LCD Support
#define DOGLCD_A0          39
#define DOGLCD_CS          35
#define DOGLCD_MOSI        48
#define DOGLCD_SCK         49
#define LCD_SCREEN_ROT_180

// The encoder and click button
#define BTN_EN1            36
#define BTN_EN2            34
#define BTN_ENC            38

// Hardware buttons for manual movement of XYZ
#define SHIFT_OUT          42
#define SHIFT_LD           41
#define SHIFT_CLK          40

//#define UI1              43
//#define UI2              37

#define STAT_LED_BLUE_PIN  -1
#define STAT_LED_RED_PIN   10   // TOOL_0_PWM_PIN
