# Supplementary material for: 3D Sugar Printing of Networks Mimicking the Vasculature
Source: Micromachines (Basel). 2019 Dec 30;11(1):43. doi: 10.3390/mi11010043 (PMC7019326; doi:10.3390/mi11010043)
Supplement: Supplementary file 1 [file micromachines-11-00043-s001.zip › Marlin-1.1.AP/Marlin-1.1.x v2/Marlin/pins_EINSY_RETRO.h]

/**
 * Marlin 3D Printer Firmware
 * Copyright (C) 2016 MarlinFirmware [https://github.com/MarlinFirmware/Marlin]
 *
 * Based on Sprinter and grbl.
 * Copyright (C) 2011 Camiel Gubbels / Erik van der Zalm
 *
 * This program is free software: you can redistribute it and/or modify
 * it under the terms of the GNU General Public License as published by
 * the Free Software Foundation, either version 3 of the License, or
 * (at your option) any later version.
 *
 * This program is distributed in the hope that it will be useful,
 * but WITHOUT ANY WARRANTY; without even the implied warranty of
 * MERCHANTABILITY or FITNESS FOR A PARTICULAR PURPOSE.  See the
 * GNU General Public License for more details.
 *
 * You should have received a copy of the GNU General Public License
 * along with this program.  If not, see <http://www.gnu.org/licenses/>.
 *
 */

/**
 * Einsy-Retro pin assignments
 */

#ifndef __AVR_ATmega2560__
  #error "Oops!  Make sure you have 'Arduino Mega 2560 or Rambo' selected from the 'Tools -> Boards' menu."
#endif

#define BOARD_NAME         "Einsy Retro"

//
// TMC2130 Configuration_adv defaults for EinsyRetro
//
#if !AXIS_DRIVER_TYPE(X, TMC2130) || !AXIS_DRIVER_TYPE(Y, TMC2130) || !AXIS_DRIVER_TYPE(Z, TMC2130) || !AXIS_DRIVER_TYPE(E0, TMC2130)
  #error "You must set ([XYZ]|E0)_DRIVER_TYPE to TMC2130 in Configuration.h for EinsyRetro."
#endif

// TMC2130 Diag Pins (currently just for reference)
#define X_DIAG_PIN         64
#define Y_DIAG_PIN         69
#define Z_DIAG_PIN         68
#define E0_DIAG_PIN        65

//
// Limit Switches
//
// Only use Diag Pins when SENSORLESS_HOMING is enabled for the TMC2130 drivers.
// Otherwise use a physical endstop based configuration.
//
// SERVO0_PIN and Z_MIN_PIN configuration for BLTOUCH sensor when combined with SENSORLESS_HOMING.
//

#if DISABLED(SENSORLESS_HOMING)

  #define X_MIN_PIN        12
  #define Y_MIN_PIN        11
  #define Z_MIN_PIN        10
  #define X_MAX_PIN        81
  #define Y_MAX_PIN        57

#else

  #if X_HOME_DIR == -1
    #define X_MIN_PIN      X_DIAG_PIN
    #define X_MAX_PIN      81
  #else
    #define X_MIN_PIN      12
    #define X_MAX_PIN      X_DIAG_PIN
  #endif

  #if Y_HOME_DIR == -1
    #define Y_MIN_PIN      Y_DIAG_PIN
    #define Y_MAX_PIN      57
  #else
    #define Y_MIN_PIN      11
    #define Y_MAX_PIN      Y_DIAG_PIN
  #endif

  #if ENABLED(BLTOUCH)
    #define Z_MIN_PIN      11   // Y-MIN
    #define SERVO0_PIN     10   // Z-MIN
  #else
    #define Z_MIN_PIN      10
  #endif

#endif

#define Z_MAX_PIN           7

//
// Z Probe (when not Z_MIN_PIN)
//
#ifndef Z_MIN_PROBE_PIN
  #define Z_MIN_PROBE_PIN  10
#endif

//
// Steppers
//
#define X_STEP_PIN         37
#define X_DIR_PIN          49
#define X_ENABLE_PIN       29
#define X_CS_PIN           41

#define Y_STEP_PIN         36
#define Y_DIR_PIN          48
#define Y_ENABLE_PIN       28
#define Y_CS_PIN           39

#define Z_STEP_PIN         35
#define Z_DIR_PIN          47
#define Z_ENABLE_PIN       27
#define Z_CS_PIN           67

#define E0_STEP_PIN        34
#define E0_DIR_PIN         43
#define E0_ENABLE_PIN      26
#define E0_CS_PIN          66

//
// Temperature Sensors
//
#define TEMP_0_PIN          0   // Analog Input
#define TEMP_1_PIN          1   // Analog Input
#define TEMP_BED_PIN        2   // Analog Input

//
// Heaters / Fans
//
#define HEATER_0_PIN        3
#define HEATER_BED_PIN      4

#ifndef FAN_PIN
  #define FAN_PIN           8
#endif
#define FAN1_PIN            6

//
// Misc. Functions
//
#define SDSS               53
#define LED_PIN            13
#define CASE_LIGHT_PIN      9

//
// M3/M4/M5 - Spindle/Laser Control
//
// use P1 connector for spindle pins
#define SPINDLE_LASER_PWM_PIN     9   // MUST BE HARDWARE PWM
#define SPINDLE_LASER_ENABLE_PIN 18   // Pin should have a pullup!
#define SPINDLE_DIR_PIN          19

//
// Průša i3 MK2 Multiplexer Support
//
#define E_MUX0_PIN         17
#define E_MUX1_PIN         16
#define E_MUX2_PIN         78   // 84 in MK2 Firmware, with BEEPER as 78

//
// LCD / Controller
//
#if ENABLED(ULTRA_LCD)

  #define KILL_PIN         32

  #if ENABLED(NEWPANEL)

    #if ENABLED(CR10_STOCKDISPLAY)
      #define LCD_PINS_RS     85
      #define LCD_PINS_ENABLE 71
      #define LCD_PINS_D4     70
      #define BTN_EN1         18
      #define BTN_EN2         19
    #else
      #define LCD_PINS_RS     82
      #define LCD_PINS_ENABLE 18
      #define LCD_PINS_D4     19
      #define LCD_PINS_D5     70
      #define LCD_PINS_D6     85
      #define LCD_PINS_D7     71
      #define BTN_EN1         14
      #define BTN_EN2         72
    #endif

    #define BTN_ENC            9   // AUX-2
    #define BEEPER_PIN        84   // AUX-4
    #define SD_DETECT_PIN     15

  #endif // NEWPANEL
#endif // ULTRA_LCD
