# Supplementary material for: 3D Sugar Printing of Networks Mimicking the Vasculature
Source: Micromachines (Basel). 2019 Dec 30;11(1):43. doi: 10.3390/mi11010043 (PMC7019326; doi:10.3390/mi11010043)
Supplement: Supplementary file 1 [file micromachines-11-00043-s001.zip › Marlin-1.1.AP/Marlin-1.1.x v2/Marlin/pins_GEN7_CUSTOM.h]

/**
 * Marlin 3D Printer Firmware
 * Copyright (C) 2016 MarlinFirmware [https://github.com/MarlinFirmware/Marlin]
 *
 * Based on Sprinter and grbl.
 * Copyright (C) 2011 Camiel Gubbels / Erik van der Zalm
 *
 * This program is free software: you can redistribute it and/or modify
 * it under the terms of the GNU General Public License as published by
 * the Free Software Foundation, either version 3 of the License, or
 * (at your option) any later version.
 *
 * This program is distributed in the hope that it will be useful,
 * but WITHOUT ANY WARRANTY; without even the implied warranty of
 * MERCHANTABILITY or FITNESS FOR A PARTICULAR PURPOSE.  See the
 * GNU General Public License for more details.
 *
 * You should have received a copy of the GNU General Public License
 * along with this program.  If not, see <http://www.gnu.org/licenses/>.
 *
 */

/**
 * Gen7 Alfons3 board pin assignments
 *
 * These Pins are assigned for the modified GEN7 Board from Alfons3.
 * Please review the pins and adjust them for your needs.
 */

/**
 * Rev B    26 DEC 2016
 *
 * 1) added pointer to a current Arduino IDE extension
 * 2) added support for M3, M4 & M5 spindle control commands
 * 3) added case light pin definition
 *
 */

/**
 * A useable Arduino IDE extension (board manager) can be found at
 * https://github.com/Lauszus/Sanguino
 *
 * This extension has been tested on Arduino 1.6.12 & 1.8.0
 *
 * Here's the JSON path:
 * https://raw.githubusercontent.com/Lauszus/Sanguino/master/package_lauszus_sanguino_index.json
 *
 * When installing select 1.0.2
 *
 * Installation instructions can be found at https://learn.sparkfun.com/pages/CustomBoardsArduino
 * Just use the above JSON URL instead of Sparkfun's JSON.
 *
 * Once installed select the Sanguino board and then select the CPU.
 *
 */

#if !defined(__AVR_ATmega644P__) && !defined(__AVR_ATmega644__) && !defined(__AVR_ATmega1284P__)
  #error "Oops!  Make sure you have 'Sanguino' selected from the 'Tools -> Boards' menu."
#endif

#define BOARD_NAME      "Gen7 Custom"

//
// Limit Switches
//
#define X_STOP_PIN       0
#define Y_STOP_PIN       1
#define Z_STOP_PIN       2

//
// Steppers
//
#define X_STEP_PIN      21   // different from standard GEN7
#define X_DIR_PIN       20   // different from standard GEN7
#define X_ENABLE_PIN    24

#define Y_STEP_PIN      23
#define Y_DIR_PIN       22
#define Y_ENABLE_PIN    24

#define Z_STEP_PIN      26
#define Z_DIR_PIN       25
#define Z_ENABLE_PIN    24

#define E0_STEP_PIN     28
#define E0_DIR_PIN      27
#define E0_ENABLE_PIN   24

//
// Temperature Sensors
//
#define TEMP_0_PIN       2   // Analog Input
#define TEMP_BED_PIN     1   // Analog Input (pin 34 bed)

//
// Heaters
//
#define HEATER_0_PIN     4
#define HEATER_BED_PIN   3   // (bed)

//
// Misc. Functions
//
#define SDSS            31   // SCL pin of I2C header || CS Pin for SD Card support
#define PS_ON_PIN       19
#define CASE_LIGHT_PIN  15   // MUST BE HARDWARE PWM

// A pin for debugging
#define DEBUG_PIN       -1

//
// LCD / Controller
//
#define BEEPER_PIN      -1

// 4bit LCD Support
#define LCD_PINS_RS     18
#define LCD_PINS_ENABLE 17
#define LCD_PINS_D4     16
#define LCD_PINS_D5     15
#define LCD_PINS_D6     13
#define LCD_PINS_D7     14

// Buttons are directly attached
#define BTN_EN1         11
#define BTN_EN2         10
#define BTN_ENC         12

// RS485 pins
//#define TX_ENABLE_PIN   12
//#define RX_ENABLE_PIN   13

//
// M3/M4/M5 - Spindle/Laser Control
//
#define SPINDLE_LASER_ENABLE_PIN  5   // Pin should have a pullup/pulldown!
#define SPINDLE_LASER_PWM_PIN    16   // MUST BE HARDWARE PWM
#define SPINDLE_DIR_PIN           6
