# Supplementary material for: 3D Sugar Printing of Networks Mimicking the Vasculature
Source: Micromachines (Basel). 2019 Dec 30;11(1):43. doi: 10.3390/mi11010043 (PMC7019326; doi:10.3390/mi11010043)
Supplement: Supplementary file 1 [file micromachines-11-00043-s001.zip › Marlin-1.1.AP/Marlin-1.1.x v2/Marlin/pins_K8400.h]

/**
 * Marlin 3D Printer Firmware
 * Copyright (C) 2016 MarlinFirmware [https://github.com/MarlinFirmware/Marlin]
 *
 * Based on Sprinter and grbl.
 * Copyright (C) 2011 Camiel Gubbels / Erik van der Zalm
 *
 * This program is free software: you can redistribute it and/or modify
 * it under the terms of the GNU General Public License as published by
 * the Free Software Foundation, either version 3 of the License, or
 * (at your option) any later version.
 *
 * This program is distributed in the hope that it will be useful,
 * but WITHOUT ANY WARRANTY; without even the implied warranty of
 * MERCHANTABILITY or FITNESS FOR A PARTICULAR PURPOSE.  See the
 * GNU General Public License for more details.
 *
 * You should have received a copy of the GNU General Public License
 * along with this program.  If not, see <http://www.gnu.org/licenses/>.
 *
 */

/**
 * Velleman K8400 (Vertex)
 * 3DRAG clone
 *
 * K8400 has some minor differences over a normal 3Drag:
 *  - No X/Y max endstops
 *  - Second extruder step pin has moved
 *  - No power supply control
 *  - Second heater has moved pin
 */

#define BOARD_NAME              "K8400"
#define DEFAULT_MACHINE_NAME    "Vertex"
#define DEFAULT_SOURCE_CODE_URL "https://github.com/birkett/Vertex-K8400-Firmware"

#include "pins_3DRAG.h"

//
// Limit Switches
//
#define X_STOP_PIN  3
#define Y_STOP_PIN 14

#undef X_MIN_PIN
#undef X_MAX_PIN
#undef Y_MIN_PIN
#undef Y_MAX_PIN

//
// Steppers
//
#undef E1_STEP_PIN
#define E1_STEP_PIN   32

//
// Heaters / Fans
//
#undef HEATER_1_PIN
#define HEATER_1_PIN  11

//
// Misc. Functions
//
#undef PS_ON_PIN
#undef KILL_PIN
#undef SD_DETECT_PIN

#if Z_STEP_PIN == 26
  #undef Z_STEP_PIN
  #define Z_STEP_PIN 32
#endif
