# Supplementary material for: 3D Sugar Printing of Networks Mimicking the Vasculature
Source: Micromachines (Basel). 2019 Dec 30;11(1):43. doi: 10.3390/mi11010043 (PMC7019326; doi:10.3390/mi11010043)
Supplement: Supplementary file 1 [file micromachines-11-00043-s001.zip › Marlin-1.1.AP/Marlin-1.1.x v2/Marlin/pins_LEAPFROG.h]

/**
 * Marlin 3D Printer Firmware
 * Copyright (C) 2016 MarlinFirmware [https://github.com/MarlinFirmware/Marlin]
 *
 * Based on Sprinter and grbl.
 * Copyright (C) 2011 Camiel Gubbels / Erik van der Zalm
 *
 * This program is free software: you can redistribute it and/or modify
 * it under the terms of the GNU General Public License as published by
 * the Free Software Foundation, either version 3 of the License, or
 * (at your option) any later version.
 *
 * This program is distributed in the hope that it will be useful,
 * but WITHOUT ANY WARRANTY; without even the implied warranty of
 * MERCHANTABILITY or FITNESS FOR A PARTICULAR PURPOSE.  See the
 * GNU General Public License for more details.
 *
 * You should have received a copy of the GNU General Public License
 * along with this program.  If not, see <http://www.gnu.org/licenses/>.
 *
 */

/**
 * Leapfrog Driver board pin assignments
 */

#if !defined(__AVR_ATmega1280__) && !defined(__AVR_ATmega2560__)
  #error "Oops!  Make sure you have 'Arduino Mega' selected from the 'Tools -> Boards' menu."
#endif

#define BOARD_NAME         "Leapfrog"

//
// Limit Switches
//
#define X_MIN_PIN          47
#define X_MAX_PIN           2
#define Y_MIN_PIN          48
#define Y_MAX_PIN          15
#define Z_MIN_PIN          49
#define Z_MAX_PIN          -1

//
// Steppers
//
#define X_STEP_PIN         28
#define X_DIR_PIN          63
#define X_ENABLE_PIN       29

#define Y_STEP_PIN         14   // A6
#define Y_DIR_PIN          15   // A0
#define Y_ENABLE_PIN       39

#define Z_STEP_PIN         31   // A2
#define Z_DIR_PIN          32   // A6
#define Z_ENABLE_PIN       30   // A1

#define E0_STEP_PIN        34   // 34
#define E0_DIR_PIN         35   // 35
#define E0_ENABLE_PIN      33   // 33

#define E1_STEP_PIN        37   // 37
#define E1_DIR_PIN         40   // 40
#define E1_ENABLE_PIN      36   // 36

//
// Temperature Sensors
//
#define TEMP_0_PIN         13   // Analog Input (D27)
#define TEMP_1_PIN         15   // Analog Input (1)
#define TEMP_BED_PIN       14   // Analog Input (1,2 or I2C)

//
// Heaters / Fans
//
#define HEATER_0_PIN        9
#define HEATER_1_PIN        8   // 12
#define HEATER_2_PIN       11   // 13
#define HEATER_BED_PIN     10   // 14/15

#define FAN_PIN             7

//
// Misc. Functions
//
#define SDSS               11
#define LED_PIN            13
#define SOL1_PIN           16
#define SOL2_PIN           17

/*  Unused (1) (2) (3) 4 5 6 7 8 9 10 11 12 13 (14) (15) (16) 17 (18) (19) (20) (21) (22) (23) 24 (25) (26) (27) 28 (29) (30) (31)  */
