# Supplementary material for: 3D Sugar Printing of Networks Mimicking the Vasculature
Source: Micromachines (Basel). 2019 Dec 30;11(1):43. doi: 10.3390/mi11010043 (PMC7019326; doi:10.3390/mi11010043)
Supplement: Supplementary file 1 [file micromachines-11-00043-s001.zip › Marlin-1.1.AP/Marlin-1.1.x v2/Marlin/pins_MELZI_CREALITY.h]

/**
 * Marlin 3D Printer Firmware
 * Copyright (C) 2016 MarlinFirmware [https://github.com/MarlinFirmware/Marlin]
 *
 * Based on Sprinter and grbl.
 * Copyright (C) 2011 Camiel Gubbels / Erik van der Zalm
 *
 * This program is free software: you can redistribute it and/or modify
 * it under the terms of the GNU General Public License as published by
 * the Free Software Foundation, either version 3 of the License, or
 * (at your option) any later version.
 *
 * This program is distributed in the hope that it will be useful,
 * but WITHOUT ANY WARRANTY; without even the implied warranty of
 * MERCHANTABILITY or FITNESS FOR A PARTICULAR PURPOSE.  See the
 * GNU General Public License for more details.
 *
 * You should have received a copy of the GNU General Public License
 * along with this program.  If not, see <http://www.gnu.org/licenses/>.
 *
 */

/**
 * Melzi (Creality) pin assignments
 *
 * The Creality board needs a bootloader installed before Marlin can be uploaded.
 * If you don't have a chip programmer you can use a spare Arduino plus a few
 * electronic components to write the bootloader.
 *
 * See http://www.instructables.com/id/Burn-Arduino-Bootloader-with-Arduino-MEGA/
 */

#define BOARD_NAME "Melzi (Creality)"

#include "pins_MELZI.h"

// For the stock CR-10 use the REPRAP_DISCOUNT_FULL_GRAPHIC_SMART_CONTROLLER
//   option for the display in Configuration.h

#undef LCD_SDSS
#undef LED_PIN
#undef LCD_PINS_RS
#undef LCD_PINS_ENABLE
#undef LCD_PINS_D4
#undef LCD_PINS_D5
#undef LCD_PINS_D6
#undef LCD_PINS_D7
#undef FIL_RUNOUT_PIN

#define LCD_SDSS           31   // Smart Controller SD card reader (rather than the Melzi)
#define LCD_PINS_RS        28   // ST9720 CS
#define LCD_PINS_ENABLE    17   // ST9720 DAT
#define LCD_PINS_D4        30   // ST9720 CLK
#define FIL_RUNOUT_PIN     -1   // Uses Beeper/LED Pin Pulled to GND

// Alter timing for graphical display
#ifndef ST7920_DELAY_1
  #define ST7920_DELAY_1 DELAY_NS(125)
#endif
#ifndef ST7920_DELAY_2
  #define ST7920_DELAY_2 DELAY_NS(125)
#endif
#ifndef ST7920_DELAY_3
  #define ST7920_DELAY_3 DELAY_NS(125)
#endif

#if ENABLED(MINIPANEL)
  #undef DOGLCD_CS
  #define DOGLCD_CS        LCD_PINS_RS
#endif

/**
  PIN:   0   Port: B0        E0_DIR_PIN                  protected
  PIN:   1   Port: B1        E0_STEP_PIN                 protected
  PIN:   2   Port: B2        Z_DIR_PIN                   protected
  PIN:   3   Port: B3        Z_STEP_PIN                  protected
  PIN:   4   Port: B4        AVR_SS_PIN                  protected
  .                          FAN_PIN                     protected
  .                          SS_PIN                      protected
  PIN:   5   Port: B5        AVR_MOSI_PIN                Output = 1
  .                          MOSI_PIN                    Output = 1
  PIN:   6   Port: B6        AVR_MISO_PIN                Input  = 0    TIMER3A   PWM:     0    WGM: 1    COM3A: 0    CS: 3    TCCR3A: 1    TCCR3B: 3    TIMSK3: 0
  .                          MISO_PIN                    Input  = 0
  PIN:   7   Port: B7        AVR_SCK_PIN                 Output = 0    TIMER3B   PWM:     0    WGM: 1    COM3B: 0    CS: 3    TCCR3A: 1    TCCR3B: 3    TIMSK3: 0
  .                          SCK_PIN                     Output = 0
  PIN:   8   Port: D0        RXD                         Input  = 1
  PIN:   9   Port: D1        TXD                         Input  = 0
  PIN:  10   Port: D2        BTN_EN2                     Input  = 1
  PIN:  11   Port: D3        BTN_EN1                     Input  = 1
  PIN:  12   Port: D4        HEATER_BED_PIN              protected
  PIN:  13   Port: D5        HEATER_0_PIN                protected
  PIN:  14   Port: D6        E0_ENABLE_PIN               protected
  .                          X_ENABLE_PIN                protected
  .                          Y_ENABLE_PIN                protected
  PIN:  15   Port: D7        X_STEP_PIN                  protected
  PIN:  16   Port: C0        BTN_ENC                     Input  = 1
  .                          SCL                         Input  = 1
  PIN:  17   Port: C1        LCD_PINS_ENABLE             Output = 0
  .                          SDA                         Output = 0
  PIN:  18   Port: C2        X_MIN_PIN                   protected
  .                          X_STOP_PIN                  protected
  PIN:  19   Port: C3        Y_MIN_PIN                   protected
  .                          Y_STOP_PIN                  protected
  PIN:  20   Port: C4        Z_MIN_PIN                   protected
  .                          Z_STOP_PIN                  protected
  PIN:  21   Port: C5        X_DIR_PIN                   protected
  PIN:  22   Port: C6        Y_STEP_PIN                  protected
  PIN:  23   Port: C7        Y_DIR_PIN                   protected
  PIN:  24   Port: A7        TEMP_0_PIN                  protected
  PIN:  25   Port: A6        TEMP_BED_PIN                protected
  PIN:  26   Port: A5        Z_ENABLE_PIN                protected
  PIN:  27   Port: A4        BEEPER_PIN                  Output = 0
  PIN:  28   Port: A3        LCD_PINS_RS                 Output = 0
  PIN:  29   Port: A2        <unused/unknown>            Input  = 0
  PIN:  30   Port: A1        LCD_PINS_D4                 Output = 1
  PIN:  31   Port: A0        SDSS                        Output = 1
*/
