# Supplementary material for: 3D Sugar Printing of Networks Mimicking the Vasculature
Source: Micromachines (Basel). 2019 Dec 30;11(1):43. doi: 10.3390/mi11010043 (PMC7019326; doi:10.3390/mi11010043)
Supplement: Supplementary file 1 [file micromachines-11-00043-s001.zip › Marlin-1.1.AP/Marlin-1.1.x v2/Marlin/pins_MIGHTYBOARD_REVE.h]

/**
 * Marlin 3D Printer Firmware
 * Copyright (C) 2016 MarlinFirmware [https://github.com/MarlinFirmware/Marlin]
 *
 * Based on Sprinter and grbl.
 * Copyright (C) 2011 Camiel Gubbels / Erik van der Zalm
 *
 * This program is free software: you can redistribute it and/or modify
 * it under the terms of the GNU General Public License as published by
 * the Free Software Foundation, either version 3 of the License, or
 * (at your option) any later version.
 *
 * This program is distributed in the hope that it will be useful,
 * but WITHOUT ANY WARRANTY; without even the implied warranty of
 * MERCHANTABILITY or FITNESS FOR A PARTICULAR PURPOSE.  See the
 * GNU General Public License for more details.
 *
 * You should have received a copy of the GNU General Public License
 * along with this program.  If not, see <http://www.gnu.org/licenses/>.
 *
 */

/**
 * Mightyboard Rev.E pin assignments
 */

/**
 *
 * This is a starting-point to support the Makerbot Replicator series of 3D printers.
 * It's not functional because Marlin has limited support for some features.
 * Marlin will need the following augmentations before it will be supportable:
 *
 *   - Support for two or more MAX6675 thermocouples
 *   - Support for multiple i2c buses to control the MCP4018 digital pots
 *   - Support for one additional unidirectional SPI bus, to read the thermocouples
 *   - Support for an RGB LED that may work differently from BLINKM
 *
 * The MCP4018 requires separate I2C buses because it has a fixed address (0x2F << 1 = 0x5E)
 * The thermocouples share the same SCK and DO pins, with their own CS pins.
 * The controller interface port connects to a 3-wire shift-register display controller
 *
 */

/**
 * Rev B  2 JAN 2017
 *
 *  Added pin definitions for:
 *    M3, M4 & M5 spindle control commands
 *    case light
 *
 *  Corrected pin assignment for MOSFET_B_PIN pin. Changed it from 9 to 11.  The port
 *  number (B5) agrees with the schematic but B5 is assigned to logical pin 11.
 */

#if !defined(__AVR_ATmega1280__) && !defined(__AVR_ATmega2560__)
  #error "Oops! Make sure you have 'Arduino Mega' selected from the 'Tools -> Boards' menu."
#endif

#define DEFAULT_MACHINE_NAME    "MB Replicator"
#define BOARD_NAME              "Mightyboard"

//
// Servos
//
#define SERVO0_PIN         36   // C1 (1280-EX1)
#define SERVO1_PIN         37   // C0 (1280-EX2)
#define SERVO2_PIN         40   // G1 (1280-EX3)
#define SERVO3_PIN         41   // G0 (1280-EX4)

//
// Limit Switches
//
#define X_MIN_PIN          49   // L0
#define X_MAX_PIN          48   // L1
#define Y_MIN_PIN          47   // L2
#define Y_MAX_PIN          46   // L3
#define Z_MIN_PIN          43   // L6
#define Z_MAX_PIN          42   // L7

//
// Z Probe (when not Z_MIN_PIN)
//
#ifndef Z_MIN_PROBE_PIN
  #define Z_MIN_PROBE_PIN  42
#endif

//
// Steppers
//
#define X_STEP_PIN         55   // F1
#define X_DIR_PIN          54   // F0
#define X_ENABLE_PIN       56   // F2

#define Y_STEP_PIN         59   // F5
#define Y_DIR_PIN          58   // F4
#define Y_ENABLE_PIN       60   // F6

#define Z_STEP_PIN         63   // K1
#define Z_DIR_PIN          62   // K0
#define Z_ENABLE_PIN       64   // K2

#define E0_STEP_PIN        25   // A3
#define E0_DIR_PIN         24   // A2
#define E0_ENABLE_PIN      26   // A4

#define E1_STEP_PIN        29   // A7
#define E1_DIR_PIN         28   // A6
#define E1_ENABLE_PIN      39   // G2

//
// I2C Digipots - MCP4018
// Address 5E (2F << 1)
// Set from 0 - 127 with stop bit.
// (Ex. 3F << 1 | 1)
//
#define DIGIPOTS_I2C_SCL    76   // J5
#define DIGIPOTS_I2C_SDA_X  57   // F3
#define DIGIPOTS_I2C_SDA_Y  61   // F7
#define DIGIPOTS_I2C_SDA_Z  65   // K3
#define DIGIPOTS_I2C_SDA_E0 27   // A5
#define DIGIPOTS_I2C_SDA_E1 77   // J6
#define DIGIPOT_I2C_ADDRESS_A 0x2F   // unshifted slave address (5E <- 2F << 1)

//
// Temperature Sensors
//
#define TEMP_BED_PIN        15   // K7 - 69 / ADC15 - 15

// SPI for Max6675 or Max31855 Thermocouple
// Uses a separate SPI bus
//
//  3 E5 DO (SO)
//  5 E3 CS1
//  2 E4 CS2
// 78 E2 SCK
//
#define THERMO_SCK_PIN     78   // E2
#define THERMO_DO_PIN       3   // E5
#define THERMO_CS1          5   // E3
#define THERMO_CS2          2   // E4

#define MAX6675_SS         THERMO_CS1
#define MAX6675_SCK_PIN    THERMO_SCK_PIN
#define MAX6675_DO_PIN     THERMO_DO_PIN
//
// Augmentation for auto-assigning plugs
//
// Two thermocouple connectors allows for either
// 2 extruders or 1 extruder and a heated bed.
// With no heated bed, an additional 24V fan is possible.
//
#define MOSFET_A_PIN        6   // H3
#define MOSFET_B_PIN       11   // B5 - Rev A of this file had this pin assigned to 9
#define MOSFET_C_PIN       45   // L4
#define MOSFET_D_PIN       44   // L5

#if HOTENDS > 1
  #if TEMP_SENSOR_BED
    #define IS_EEB
  #else
    #define IS_EEF
  #endif
#elif TEMP_SENSOR_BED
  #define IS_EFB
#else
  #define IS_EFF
#endif

//
// Heaters / Fans (24V)
//
#define HEATER_0_PIN     MOSFET_A_PIN

#if ENABLED(IS_EFB)                            // Hotend, Fan, Bed
  #define HEATER_BED_PIN   MOSFET_C_PIN
#elif ENABLED(IS_EEF)                          // Hotend, Hotend, Fan
  #define HEATER_1_PIN     MOSFET_B_PIN
#elif ENABLED(IS_EEB)                          // Hotend, Hotend, Bed
  #define HEATER_1_PIN     MOSFET_B_PIN
  #define HEATER_BED_PIN   MOSFET_C_PIN
#elif ENABLED(IS_EFF)                          // Hotend, Fan, Fan
  #define FAN1_PIN         MOSFET_C_PIN
#endif

#ifndef FAN_PIN
  #if ENABLED(IS_EFB) || ENABLED(IS_EFF)       // Hotend, Fan, Bed or Hotend, Fan, Fan
    #define FAN_PIN        MOSFET_B_PIN
  #elif ENABLED(IS_EEF) || ENABLED(IS_SF)      // Hotend, Hotend, Fan or Spindle, Fan
    #define FAN_PIN        MOSFET_C_PIN
  #else
    #define FAN_PIN        MOSFET_D_PIN
  #endif
#endif

//
// Extruder Auto Fan Pins
//
#define ORIG_E0_AUTO_FAN_PIN  7   // H4
#define ORIG_E1_AUTO_FAN_PIN 12   // B6

//
// Misc. Functions
//
#define LED_PIN            13   // B7
#define CUTOFF_RESET_PIN   16   // H1
#define CUTOFF_TEST_PIN    17   // H0
#define CASE_LIGHT_PIN     44   // L5   MUST BE HARDWARE PWM

//
// LCD / Controller
//
#ifdef REPRAP_DISCOUNT_FULL_GRAPHIC_SMART_CONTROLLER

  #define LCD_PINS_RS      33   // C4: LCD-STROBE
  #define LCD_PINS_ENABLE  72   // J2: LEFT
  #define LCD_PINS_D4      35   // C2: LCD-CLK
  #define LCD_PINS_D5      32   // C5: RLED
  #define LCD_PINS_D6      34   // C3: LCD-DATA
  #define LCD_PINS_D7      31   // C6: GLED

  #define BTN_EN2          75   // J4, UP
  #define BTN_EN1          73   // J3, DOWN
  //STOP button connected as KILL_PIN
  #define KILL_PIN         14   // J1, RIGHT
  //KILL - not connected

  #define BEEPER_PIN        8   // H5, SD_WP

  #define BTN_CENTER       15   // J0
  #define BTN_ENC          BTN_CENTER

  //on board leds
  #define STAT_LED_RED_LED  SERVO0_PIN   // C1 (1280-EX1, DEBUG2)
  #define STAT_LED_BLUE_PIN SERVO1_PIN   // C0 (1280-EX2, DEBUG3)

#else
  // Replicator uses a 3-wire SR controller with HD44780
  // For now, pretend it's the SAV
  //

  #define SAV_3DLCD
  #define SR_DATA_PIN      34   // C3
  #define SR_CLK_PIN       35   // C2
  #define SR_STROBE_PIN    33   // C4

  #define BTN_UP           75   // J4
  #define BTN_DOWN         73   // J3
  #define BTN_LEFT         72   // J2
  #define BTN_RIGHT        14   // J1
  #define BTN_CENTER       15   // J0
  #define BTN_ENC          BTN_CENTER

  #define BEEPER_PIN        4   // G5

  #define STAT_LED_RED_PIN  32   // C5
  #define STAT_LED_BLUE_PIN 31   // C6 (Actually green)

#endif

//
// SD Card
//
#define SDSS               53   // B0
#define SD_DETECT_PIN       9   // H6

#define MAX_PIN             THERMO_SCK_PIN

//
// M3/M4/M5 - Spindle/Laser Control
//
#define SPINDLE_LASER_ENABLE_PIN 66   // K4   Pin should have a pullup!
#define SPINDLE_LASER_PWM_PIN     8   // H5   MUST BE HARDWARE PWM
#define SPINDLE_DIR_PIN          67   // K5


// Check if all pins are defined in mega/pins_arduino.h
#include <Arduino.h>
static_assert(NUM_DIGITAL_PINS > MAX_PIN, "add missing pins to [arduino dir]/hardware/arduino/avr/variants/mega/pins_arduino.h based on fastio.h"
                                          "to digital_pin_to_port_PGM, digital_pin_to_bit_mask_PGM, digital_pin_to_timer_PGM, NUM_DIGITAL_PINS, see below");

/* in [arduino dir]/hardware/arduino/avr/variants/mega/pins_arduino.h
change:
#define NUM_DIGITAL_PINS            70
to:
#define NUM_DIGITAL_PINS            80

to digital_pin_to_port_PGM add at the end:
const uint8_t PROGMEM digital_pin_to_port_PGM[] = {
....
        PG      , // PG 4 ** 70 **
        PG      , // PG 3 ** 71 **
        PJ      , // PJ 2 ** 72 **
        PJ      , // PJ 3 ** 73 **
        PJ      , // PJ 7 ** 74 **
        PJ      , // PJ 4 ** 75 **
        PJ      , // PJ 5 ** 76 **
        PJ      , // PJ 6 ** 77 **
        PE      , // PE 2 ** 78 **
        PE      , // PE 6 ** 79 **
};

to digital_pin_to_bit_mask_PGM  add at the end:
const uint8_t PROGMEM digital_pin_to_bit_mask_PGM[] = {
....
        _BV( 4 )        , // PG 4 ** 70 **
        _BV( 3 )        , // PG 3 ** 71 **
        _BV( 2 )        , // PJ 2 ** 72 **
        _BV( 3 )        , // PJ 3 ** 73 **
        _BV( 7 )        , // PJ 7 ** 74 **
        _BV( 4 )        , // PJ 4 ** 75 **
        _BV( 5 )        , // PJ 5 ** 76 **
        _BV( 6 )        , // PJ 6 ** 77 **
        _BV( 2 )        , // PE 2 ** 78 **
        _BV( 6 )        , // PE 6 ** 79 **
};

to digital_pin_to_timer_PGM add at the end:
const uint8_t PROGMEM digital_pin_to_timer_PGM[] = {
....
        NOT_ON_TIMER    , // PG 4 ** 70 **
        NOT_ON_TIMER    , // PG 3 ** 71 **
        NOT_ON_TIMER    , // PJ 2 ** 72 **
        NOT_ON_TIMER    , // PJ 3 ** 73 **
        NOT_ON_TIMER    , // PJ 7 ** 74 **
        NOT_ON_TIMER    , // PJ 4 ** 75 **
        NOT_ON_TIMER    , // PJ 5 ** 76 **
        NOT_ON_TIMER    , // PJ 6 ** 77 **
        NOT_ON_TIMER    , // PE 2 ** 78 **
        NOT_ON_TIMER    , // PE 6 ** 79 **
};
*/
