# Supplementary material for: 3D Sugar Printing of Networks Mimicking the Vasculature
Source: Micromachines (Basel). 2019 Dec 30;11(1):43. doi: 10.3390/mi11010043 (PMC7019326; doi:10.3390/mi11010043)
Supplement: Supplementary file 1 [file micromachines-11-00043-s001.zip › Marlin-1.1.AP/Marlin-1.1.x v2/Marlin/pins_MINIRAMBO.h]

/**
 * Marlin 3D Printer Firmware
 * Copyright (C) 2016 MarlinFirmware [https://github.com/MarlinFirmware/Marlin]
 *
 * Based on Sprinter and grbl.
 * Copyright (C) 2011 Camiel Gubbels / Erik van der Zalm
 *
 * This program is free software: you can redistribute it and/or modify
 * it under the terms of the GNU General Public License as published by
 * the Free Software Foundation, either version 3 of the License, or
 * (at your option) any later version.
 *
 * This program is distributed in the hope that it will be useful,
 * but WITHOUT ANY WARRANTY; without even the implied warranty of
 * MERCHANTABILITY or FITNESS FOR A PARTICULAR PURPOSE.  See the
 * GNU General Public License for more details.
 *
 * You should have received a copy of the GNU General Public License
 * along with this program.  If not, see <http://www.gnu.org/licenses/>.
 *
 */

/**
 * Mini-Rambo pin assignments
 */

#ifndef __AVR_ATmega2560__
  #error "Oops!  Make sure you have 'Rambo' selected from the 'Tools -> Boards' menu."
#endif

#if MB(MINIRAMBO_10A)
  #define BOARD_NAME "Mini Rambo 1.0a"
#else
  #define BOARD_NAME "Mini Rambo"
#endif

//
// Limit Switches
//
#define X_MIN_PIN          12
#define X_MAX_PIN          30
#define Y_MIN_PIN          11
#define Y_MAX_PIN          24
#define Z_MIN_PIN          10
#define Z_MAX_PIN          23

//
// Z Probe (when not Z_MIN_PIN)
//
#ifndef Z_MIN_PROBE_PIN
  #define Z_MIN_PROBE_PIN  23
#endif

//
// Steppers
//
#define X_STEP_PIN         37
#define X_DIR_PIN          48
#define X_ENABLE_PIN       29

#define Y_STEP_PIN         36
#define Y_DIR_PIN          49
#define Y_ENABLE_PIN       28

#define Z_STEP_PIN         35
#define Z_DIR_PIN          47
#define Z_ENABLE_PIN       27

#define E0_STEP_PIN        34
#define E0_DIR_PIN         43
#define E0_ENABLE_PIN      26

// Microstepping pins - Mapping not from fastio.h (?)
#define X_MS1_PIN          40
#define X_MS2_PIN          41
#define Y_MS1_PIN          69
#define Y_MS2_PIN          39
#define Z_MS1_PIN          68
#define Z_MS2_PIN          67
#define E0_MS1_PIN         65
#define E0_MS2_PIN         66

#define MOTOR_CURRENT_PWM_XY_PIN 46
#define MOTOR_CURRENT_PWM_Z_PIN  45
#define MOTOR_CURRENT_PWM_E_PIN  44
// Motor current PWM conversion, PWM value = MotorCurrentSetting * 255 / range
#ifndef MOTOR_CURRENT_PWM_RANGE
  #define MOTOR_CURRENT_PWM_RANGE 2000
#endif
#define DEFAULT_PWM_MOTOR_CURRENT  {1300, 1300, 1250}

//
// Temperature Sensors
//
#define TEMP_0_PIN          0   // Analog Input
#define TEMP_1_PIN          1   // Analog Input
#define TEMP_BED_PIN        2   // Analog Input

//
// Heaters / Fans
//
#define HEATER_0_PIN        3
#define HEATER_1_PIN        7
#if !MB(MINIRAMBO_10A)
  #define HEATER_2_PIN      6
#endif
#define HEATER_BED_PIN      4

#ifndef FAN_PIN
  #define FAN_PIN           8
#endif
#define FAN1_PIN            6

//
// Misc. Functions
//
#define SDSS               53
#define LED_PIN            13
#if !MB(MINIRAMBO_10A)
  #define CASE_LIGHT_PIN    9
#endif

//
// M3/M4/M5 - Spindle/Laser Control
//
// use P1 connector for spindle pins
#define SPINDLE_LASER_PWM_PIN     9   // MUST BE HARDWARE PWM
#define SPINDLE_LASER_ENABLE_PIN 18   // Pin should have a pullup!
#define SPINDLE_DIR_PIN          19

//
// Průša i3 MK2 Multiplexer Support
//
#define E_MUX0_PIN         17
#define E_MUX1_PIN         16
#if !MB(MINIRAMBO_10A)
  #define E_MUX2_PIN       78   // 84 in MK2 Firmware, with BEEPER as 78
#endif

//
// LCD / Controller
//
#if ENABLED(ULTRA_LCD)

  #if !MB(MINIRAMBO_10A)
    #define KILL_PIN       32
  #endif

  #if ENABLED(NEWPANEL)

    #if MB(MINIRAMBO_10A)

      #define BEEPER_PIN   78

      #define BTN_EN1      80
      #define BTN_EN2      73
      #define BTN_ENC      21

      #define LCD_PINS_RS  38
      #define LCD_PINS_ENABLE 5
      #define LCD_PINS_D4  14
      #define LCD_PINS_D5  15
      #define LCD_PINS_D6  32
      #define LCD_PINS_D7  31

      #define SD_DETECT_PIN  72

    #else // !MINIRAMBO_10A

      // AUX-4
      #define BEEPER_PIN   84

      // AUX-2
      #define BTN_EN1      14
      #define BTN_EN2      72
      #define BTN_ENC       9

      #define LCD_PINS_RS  82
      #define LCD_PINS_ENABLE 18
      #define LCD_PINS_D4  19
      #define LCD_PINS_D5  70
      #define LCD_PINS_D6  85
      #define LCD_PINS_D7  71

      #define SD_DETECT_PIN  15

    #endif // !MINIRAMBO_10A

  #endif // NEWPANEL

#endif // ULTRA_LCD
