# Supplementary material for: 3D Sugar Printing of Networks Mimicking the Vasculature
Source: Micromachines (Basel). 2019 Dec 30;11(1):43. doi: 10.3390/mi11010043 (PMC7019326; doi:10.3390/mi11010043)
Supplement: Supplementary file 1 [file micromachines-11-00043-s001.zip › Marlin-1.1.AP/Marlin-1.1.x v2/Marlin/pins_MINITRONICS.h]

/**
 * Marlin 3D Printer Firmware
 * Copyright (C) 2016 MarlinFirmware [https://github.com/MarlinFirmware/Marlin]
 *
 * Based on Sprinter and grbl.
 * Copyright (C) 2011 Camiel Gubbels / Erik van der Zalm
 *
 * This program is free software: you can redistribute it and/or modify
 * it under the terms of the GNU General Public License as published by
 * the Free Software Foundation, either version 3 of the License, or
 * (at your option) any later version.
 *
 * This program is distributed in the hope that it will be useful,
 * but WITHOUT ANY WARRANTY; without even the implied warranty of
 * MERCHANTABILITY or FITNESS FOR A PARTICULAR PURPOSE.  See the
 * GNU General Public License for more details.
 *
 * You should have received a copy of the GNU General Public License
 * along with this program.  If not, see <http://www.gnu.org/licenses/>.
 *
 */

/**
 * Minitronics v1.0/1.1 pin assignments
 */

/**
 * Rev B   2 JAN 2017
 *
 *  Added pin definitions for M3, M4 & M5 spindle control commands
 *
 */

#ifndef __AVR_ATmega1281__
  #error "Oops!  Make sure you have 'Minitronics' selected from the 'Tools -> Boards' menu."
#endif

#if HOTENDS > 2 || E_STEPPERS > 2
  #error "Minitronics supports up to 2 hotends / E-steppers. Comment out this line to continue."
#endif

#define BOARD_NAME         "Minitronics v1.0 / v1.1"
//
// Limit Switches
//
#define X_MIN_PIN           5
#define X_MAX_PIN           2
#define Y_MIN_PIN           2
#define Y_MAX_PIN          15
#define Z_MIN_PIN           6
#define Z_MAX_PIN          -1

//
// Steppers
//
#define X_STEP_PIN         48
#define X_DIR_PIN          47
#define X_ENABLE_PIN       49

#define Y_STEP_PIN         39   // A6
#define Y_DIR_PIN          40   // A0
#define Y_ENABLE_PIN       38

#define Z_STEP_PIN         42   // A2
#define Z_DIR_PIN          43   // A6
#define Z_ENABLE_PIN       41   // A1

#define E0_STEP_PIN        45
#define E0_DIR_PIN         44
#define E0_ENABLE_PIN      27

#define E1_STEP_PIN        36
#define E1_DIR_PIN         35
#define E1_ENABLE_PIN      37

//
// Temperature Sensors
//
#define TEMP_0_PIN          7   // Analog Input
#define TEMP_1_PIN          6   // Analog Input
#define TEMP_BED_PIN        6   // Analog Input

//
// Heaters / Fans
//
#define HEATER_0_PIN        7   // EXTRUDER 1
#define HEATER_1_PIN        8   // EXTRUDER 2
#define HEATER_BED_PIN      3   // BED

#ifndef FAN_PIN
  #define FAN_PIN           9
#endif

//
// Misc. Functions
//
#define SDSS               16
#define LED_PIN            46

//
// LCD / Controller
//
#define BEEPER_PIN         -1

#if ENABLED(REPRAPWORLD_GRAPHICAL_LCD)

  #define LCD_PINS_RS      15   // CS chip select /SS chip slave select
  #define LCD_PINS_ENABLE  11   // SID (MOSI)
  #define LCD_PINS_D4      10   // SCK (CLK) clock

  #define BTN_EN1          18
  #define BTN_EN2          17
  #define BTN_ENC          25

  #define SD_DETECT_PIN    30

#else

  #define LCD_PINS_RS      -1
  #define LCD_PINS_ENABLE  -1

  // Buttons are directly attached using keypad
  #define BTN_EN1          -1
  #define BTN_EN2          -1
  #define BTN_ENC          -1

  #define SD_DETECT_PIN    -1   // Minitronics doesn't use this
#endif

//
// M3/M4/M5 - Spindle/Laser Control
//
#if ENABLED(SPINDLE_LASER_ENABLE)  // assumes we're only doing CNC work (no 3D printing)
  #undef HEATER_BED_PIN
  #undef TEMP_BED_PIN             // need to free up some pins but also need to
  #undef TEMP_0_PIN               // re-assign them (to unused pins) because Marlin
  #undef TEMP_1_PIN               // requires the presence of certain pins or else it
  #define HEATER_BED_PIN      4   // won't compile
  #define TEMP_BED_PIN       50
  #define TEMP_0_PIN         51
  #define SPINDLE_LASER_ENABLE_PIN      52   // using A6 because it already has a pullup
  #define SPINDLE_LASER_PWM_PIN          3   // WARNING - LED & resistor pull up to +12/+24V stepper voltage
  #define SPINDLE_DIR_PIN               53
#endif
