# Supplementary material for: 3D Sugar Printing of Networks Mimicking the Vasculature
Source: Micromachines (Basel). 2019 Dec 30;11(1):43. doi: 10.3390/mi11010043 (PMC7019326; doi:10.3390/mi11010043)
Supplement: Supplementary file 1 [file micromachines-11-00043-s001.zip › Marlin-1.1.AP/Marlin-1.1.x v2/Marlin/pins_MKS_BASE_15.h]

/**
 * Marlin 3D Printer Firmware
 * Copyright (C) 2016 MarlinFirmware [https://github.com/MarlinFirmware/Marlin]
 *
 * Based on Sprinter and grbl.
 * Copyright (C) 2011 Camiel Gubbels / Erik van der Zalm
 *
 * This program is free software: you can redistribute it and/or modify
 * it under the terms of the GNU General Public License as published by
 * the Free Software Foundation, either version 3 of the License, or
 * (at your option) any later version.
 *
 * This program is distributed in the hope that it will be useful,
 * but WITHOUT ANY WARRANTY; without even the implied warranty of
 * MERCHANTABILITY or FITNESS FOR A PARTICULAR PURPOSE.  See the
 * GNU General Public License for more details.
 *
 * You should have received a copy of the GNU General Public License
 * along with this program.  If not, see <http://www.gnu.org/licenses/>.
 *
 */

/**
 * MKS BASE v1.5 with A4982 stepper drivers and digital micro-stepping
 */

#include "pins_MKS_BASE.h"

/**
 * Microstepping pins
 */
#define X_MS1_PIN            5   // Digital 3  / Pin 5   / PE3  / SERVO2_PIN
#define X_MS2_PIN            6   // Digital 6  / Pin 14  / PH3  / SERVO1_PIN
#define Y_MS1_PIN           59   // Analog 5   / Pin 92  / PF5
#define Y_MS2_PIN           58   // Analog 4   / Pin 93  / PF4
#define Z_MS1_PIN           22   // Digital 22 / Pin 78  / PA0
#define Z_MS2_PIN           39   // Digital 39 / Pin 70  / PG2
#define E0_MS1_PIN          63   // Analog 9   / Pin 86  / PK1
#define E0_MS2_PIN          64   // Analog 10  / Pin 87  / PK2
#define E1_MS1_PIN          57   // Analog 3   / Pin 93  / PF3
#define E1_MS2_PIN           4   // Digital 4  / Pin 1   / PG5  / SERVO3_PIN
