# Supplementary material for: 3D Sugar Printing of Networks Mimicking the Vasculature
Source: Micromachines (Basel). 2019 Dec 30;11(1):43. doi: 10.3390/mi11010043 (PMC7019326; doi:10.3390/mi11010043)
Supplement: Supplementary file 1 [file micromachines-11-00043-s001.zip › Marlin-1.1.AP/Marlin-1.1.x v2/Marlin/pins_RAMPS.h]

/**
 * Marlin 3D Printer Firmware
 * Copyright (C) 2016 MarlinFirmware [https://github.com/MarlinFirmware/Marlin]
 *
 * Based on Sprinter and grbl.
 * Copyright (C) 2011 Camiel Gubbels / Erik van der Zalm
 *
 * This program is free software: you can redistribute it and/or modify
 * it under the terms of the GNU General Public License as published by
 * the Free Software Foundation, either version 3 of the License, or
 * (at your option) any later version.
 *
 * This program is distributed in the hope that it will be useful,
 * but WITHOUT ANY WARRANTY; without even the implied warranty of
 * MERCHANTABILITY or FITNESS FOR A PARTICULAR PURPOSE.  See the
 * GNU General Public License for more details.
 *
 * You should have received a copy of the GNU General Public License
 * along with this program.  If not, see <http://www.gnu.org/licenses/>.
 *
 */

/**
 * Arduino Mega with RAMPS v1.4 (or v1.3) pin assignments
 *
 * Applies to the following boards:
 *
 *  RAMPS_14_EFB (Hotend, Fan, Bed)
 *  RAMPS_14_EEB (Hotend0, Hotend1, Bed)
 *  RAMPS_14_EFF (Hotend, Fan0, Fan1)
 *  RAMPS_14_EEF (Hotend0, Hotend1, Fan)
 *  RAMPS_14_SF  (Spindle, Controller Fan)
 *
 *  RAMPS_13_EFB (Hotend, Fan, Bed)
 *  RAMPS_13_EEB (Hotend0, Hotend1, Bed)
 *  RAMPS_13_EFF (Hotend, Fan0, Fan1)
 *  RAMPS_13_EEF (Hotend0, Hotend1, Fan)
 *  RAMPS_13_SF  (Spindle, Controller Fan)
 *
 *  Other pins_MYBOARD.h files may override these defaults
 *
 *  Differences between
 *  RAMPS_13 | RAMPS_14
 *         7 | 11
 */

#if !defined(__AVR_ATmega1280__) && !defined(__AVR_ATmega2560__)
  #error "Oops!  Make sure you have 'Arduino Mega' selected from the 'Tools -> Boards' menu."
#endif

#ifndef BOARD_NAME
  #define BOARD_NAME "RAMPS 1.4"
#endif

//
// Servos
//
#ifdef IS_RAMPS_13
  #define SERVO0_PIN        7   // RAMPS_13 // Will conflict with BTN_EN2 on LCD_I2C_VIKI
#else
  #define SERVO0_PIN       11
#endif
#define SERVO1_PIN          6
#define SERVO2_PIN          5
#ifndef SERVO3_PIN
  #define SERVO3_PIN        4
#endif

//
// Limit Switches
//
#define X_MIN_PIN           3
#ifndef X_MAX_PIN
  #define X_MAX_PIN         2
#endif
#define Y_MIN_PIN          14
#define Y_MAX_PIN          15
#define Z_MIN_PIN          18
#define Z_MAX_PIN          19

//
// Z Probe (when not Z_MIN_PIN)
//
#ifndef Z_MIN_PROBE_PIN
  #define Z_MIN_PROBE_PIN  32
#endif

//
// Steppers
//
#define X_STEP_PIN         54
#define X_DIR_PIN          55
#define X_ENABLE_PIN       38
#ifndef X_CS_PIN
  #define X_CS_PIN         53
#endif

#define Y_STEP_PIN         60
#define Y_DIR_PIN          61
#define Y_ENABLE_PIN       56
#ifndef Y_CS_PIN
  #define Y_CS_PIN         49
#endif

#define Z_STEP_PIN         46
#define Z_DIR_PIN          48
#define Z_ENABLE_PIN       62
#ifndef Z_CS_PIN
  #define Z_CS_PIN         40
#endif

#define E0_STEP_PIN        26
#define E0_DIR_PIN         28
#define E0_ENABLE_PIN      24
#ifndef E0_CS_PIN
  #define E0_CS_PIN        42
#endif

#define E1_STEP_PIN        36
#define E1_DIR_PIN         34
#define E1_ENABLE_PIN      30
#ifndef E1_CS_PIN
  #define E1_CS_PIN        44
#endif

/**
 * Default pins for TMC software SPI
 */
#if ENABLED(TMC_USE_SW_SPI)
  #ifndef TMC_SW_MOSI
    #define TMC_SW_MOSI    66
  #endif
  #ifndef TMC_SW_MISO
    #define TMC_SW_MISO    44
  #endif
  #ifndef TMC_SW_SCK
    #define TMC_SW_SCK     64
  #endif
#endif

#if HAS_DRIVER(TMC2208)
  /**
   * TMC2208 stepper drivers
   *
   * Hardware serial communication ports.
   * If undefined software serial is used according to the pins below
   */
  //#define X_HARDWARE_SERIAL  Serial1
  //#define X2_HARDWARE_SERIAL Serial1
  //#define Y_HARDWARE_SERIAL  Serial1
  //#define Y2_HARDWARE_SERIAL Serial1
  //#define Z_HARDWARE_SERIAL  Serial1
  //#define Z2_HARDWARE_SERIAL Serial1
  //#define E0_HARDWARE_SERIAL Serial1
  //#define E1_HARDWARE_SERIAL Serial1
  //#define E2_HARDWARE_SERIAL Serial1
  //#define E3_HARDWARE_SERIAL Serial1
  //#define E4_HARDWARE_SERIAL Serial1

  /**
   * Software serial
   */

  #define X_SERIAL_TX_PIN    40
  #define X_SERIAL_RX_PIN    63
  #define X2_SERIAL_TX_PIN   -1
  #define X2_SERIAL_RX_PIN   -1

  #define Y_SERIAL_TX_PIN    59
  #define Y_SERIAL_RX_PIN    64
  #define Y2_SERIAL_TX_PIN   -1
  #define Y2_SERIAL_RX_PIN   -1

  #define Z_SERIAL_TX_PIN    42
  #define Z_SERIAL_RX_PIN    65
  #define Z2_SERIAL_TX_PIN   -1
  #define Z2_SERIAL_RX_PIN   -1

  #define E0_SERIAL_TX_PIN   44
  #define E0_SERIAL_RX_PIN   66
  #define E1_SERIAL_TX_PIN   -1
  #define E1_SERIAL_RX_PIN   -1
  #define E2_SERIAL_TX_PIN   -1
  #define E2_SERIAL_RX_PIN   -1
  #define E3_SERIAL_TX_PIN   -1
  #define E3_SERIAL_RX_PIN   -1
  #define E4_SERIAL_TX_PIN   -1
  #define E4_SERIAL_RX_PIN   -1
#endif

//
// Temperature Sensors
//
#define TEMP_0_PIN         13   // Analog Input
#define TEMP_1_PIN         15   // Analog Input
#define TEMP_BED_PIN       14   // Analog Input

// SPI for Max6675 or Max31855 Thermocouple
#if DISABLED(SDSUPPORT)
  #define MAX6675_SS       66   // Do not use pin 53 if there is even the remote possibility of using Display/SD card
#else
  #define MAX6675_SS       66   // Do not use pin 49 as this is tied to the switch inside the SD card socket to detect if there is an SD card present
#endif

//
// Augmentation for auto-assigning RAMPS plugs
//
#if DISABLED(IS_RAMPS_EEB) && DISABLED(IS_RAMPS_EEF) && DISABLED(IS_RAMPS_EFB) && DISABLED(IS_RAMPS_EFF) && DISABLED(IS_RAMPS_SF) && !PIN_EXISTS(MOSFET_D)
  #if HOTENDS > 1
    #if TEMP_SENSOR_BED
      #define IS_RAMPS_EEB
    #else
      #define IS_RAMPS_EEF
    #endif
  #elif TEMP_SENSOR_BED
    #define IS_RAMPS_EFB
  #else
    #define IS_RAMPS_EFF
  #endif
#endif

//
// Heaters / Fans
//
#ifndef MOSFET_D_PIN
  #define MOSFET_D_PIN     -1
#endif
#ifndef RAMPS_D8_PIN
  #define RAMPS_D8_PIN      8
#endif
#ifndef RAMPS_D9_PIN
  #define RAMPS_D9_PIN      9
#endif
#ifndef RAMPS_D10_PIN
  #define RAMPS_D10_PIN    10
#endif

#define HEATER_0_PIN       RAMPS_D10_PIN

#if ENABLED(IS_RAMPS_EFB)                      // Hotend, Fan, Bed
  #define HEATER_BED_PIN   RAMPS_D8_PIN
#elif ENABLED(IS_RAMPS_EEF)                    // Hotend, Hotend, Fan
  #define HEATER_1_PIN     RAMPS_D9_PIN
#elif ENABLED(IS_RAMPS_EEB)                    // Hotend, Hotend, Bed
  #define HEATER_1_PIN     RAMPS_D9_PIN
  #define HEATER_BED_PIN   RAMPS_D8_PIN
#elif ENABLED(IS_RAMPS_EFF)                    // Hotend, Fan, Fan
  #define FAN1_PIN         RAMPS_D8_PIN
#elif DISABLED(IS_RAMPS_SF)                    // Not Spindle, Fan (i.e., "EFBF" or "EFBE")
  #define HEATER_BED_PIN   RAMPS_D8_PIN
  #if HOTENDS == 1
    #define FAN1_PIN       MOSFET_D_PIN
  #else
    #define HEATER_1_PIN   MOSFET_D_PIN
  #endif
#endif

#ifndef FAN_PIN
  #if ENABLED(IS_RAMPS_EFB) || ENABLED(IS_RAMPS_EFF)  // Hotend, Fan, Bed or Hotend, Fan, Fan
    #define FAN_PIN        RAMPS_D9_PIN
  #elif ENABLED(IS_RAMPS_EEF) || ENABLED(IS_RAMPS_SF) // Hotend, Hotend, Fan or Spindle, Fan
    #define FAN_PIN        RAMPS_D8_PIN
  #elif ENABLED(IS_RAMPS_EEB)                         // Hotend, Hotend, Bed
    #define FAN_PIN         4   // IO pin. Buffer needed
  #else                                               // Non-specific are "EFB" (i.e., "EFBF" or "EFBE")
    #define FAN_PIN        RAMPS_D9_PIN
  #endif
#endif

//
// Misc. Functions
//
#define SDSS               53
#define LED_PIN            13

#ifndef FILWIDTH_PIN
  #define FILWIDTH_PIN      5   // Analog Input on AUX2
#endif

// define digital pin 4 for the filament runout sensor. Use the RAMPS 1.4 digital input 4 on the servos connector
#ifndef FIL_RUNOUT_PIN
  #define FIL_RUNOUT_PIN    4
#endif

#ifndef PS_ON_PIN
  #define PS_ON_PIN        12
#endif

#if ENABLED(CASE_LIGHT_ENABLE) && !defined(CASE_LIGHT_PIN) && !defined(SPINDLE_LASER_ENABLE_PIN)
  #if NUM_SERVOS <= 1 // try to use servo connector first
    #define CASE_LIGHT_PIN    6   // MUST BE HARDWARE PWM
  #elif !(ENABLED(ULTRA_LCD) && ENABLED(NEWPANEL) \
      && (ENABLED(PANEL_ONE) || ENABLED(VIKI2) || ENABLED(miniVIKI) || ENABLED(MINIPANEL) || ENABLED(REPRAPWORLD_KEYPAD)))  // try to use AUX 2
    #define CASE_LIGHT_PIN   44   // MUST BE HARDWARE PWM
  #endif
#endif

//
// M3/M4/M5 - Spindle/Laser Control
//
#if ENABLED(SPINDLE_LASER_ENABLE) && !PIN_EXISTS(SPINDLE_LASER_ENABLE)
  #if !defined(NUM_SERVOS) || NUM_SERVOS == 0 // try to use servo connector first
    #define SPINDLE_LASER_ENABLE_PIN  4   // Pin should have a pullup/pulldown!
    #define SPINDLE_LASER_PWM_PIN     6   // MUST BE HARDWARE PWM
    #define SPINDLE_DIR_PIN           5
  #elif !(ENABLED(ULTRA_LCD) && ENABLED(NEWPANEL) \
      && (ENABLED(PANEL_ONE) || ENABLED(VIKI2) || ENABLED(miniVIKI) || ENABLED(MINIPANEL) || ENABLED(REPRAPWORLD_KEYPAD)))  // try to use AUX 2
    #define SPINDLE_LASER_ENABLE_PIN 40   // Pin should have a pullup/pulldown!
    #define SPINDLE_LASER_PWM_PIN    44   // MUST BE HARDWARE PWM
    #define SPINDLE_DIR_PIN          65
  #endif
#endif

//
// Průša i3 MK2 Multiplexer Support
//
#ifndef E_MUX0_PIN
  #define E_MUX0_PIN 40   // Z_CS_PIN
#endif
#ifndef E_MUX1_PIN
  #define E_MUX1_PIN 42   // E0_CS_PIN
#endif
#ifndef E_MUX2_PIN
  #define E_MUX2_PIN 44   // E1_CS_PIN
#endif

//////////////////////////
// LCDs and Controllers //
//////////////////////////

#if ENABLED(ULTRA_LCD)

  //
  // LCD Display output pins
  //
  #if ENABLED(REPRAPWORLD_GRAPHICAL_LCD)

    #define LCD_PINS_RS         49   // CS chip select /SS chip slave select
    #define LCD_PINS_ENABLE     51   // SID (MOSI)
    #define LCD_PINS_D4         52   // SCK (CLK) clock

  #elif ENABLED(NEWPANEL) && ENABLED(PANEL_ONE)

    #define LCD_PINS_RS         40
    #define LCD_PINS_ENABLE     42
    #define LCD_PINS_D4         65
    #define LCD_PINS_D5         66
    #define LCD_PINS_D6         44
    #define LCD_PINS_D7         64

  #else

    #if ENABLED(CR10_STOCKDISPLAY)

      #define LCD_PINS_RS       27
      #define LCD_PINS_ENABLE   29
      #define LCD_PINS_D4       25

      #if DISABLED(NEWPANEL)
        #define BEEPER_PIN      37
      #endif

    #elif ENABLED(ZONESTAR_LCD)

      #define LCD_PINS_RS       64
      #define LCD_PINS_ENABLE   44
      #define LCD_PINS_D4       63
      #define LCD_PINS_D5       40
      #define LCD_PINS_D6       42
      #define LCD_PINS_D7       65

    #else

      #if ENABLED(MKS_12864OLED) || ENABLED(MKS_12864OLED_SSD1306)
        #define LCD_PINS_DC     25   // Set as output on init
        #define LCD_PINS_RS     27   // Pull low for 1s to init
        // DOGM SPI LCD Support
        #define DOGLCD_CS       16
        #define DOGLCD_MOSI     17
        #define DOGLCD_SCK      23
        #define DOGLCD_A0       LCD_PINS_DC
      #else
        #define LCD_PINS_RS     16
        #define LCD_PINS_ENABLE 17
        #define LCD_PINS_D4     23
        #define LCD_PINS_D5     25
        #define LCD_PINS_D6     27
      #endif

      #define LCD_PINS_D7       29

      #if DISABLED(NEWPANEL)
        #define BEEPER_PIN      33
      #endif

    #endif

    #if DISABLED(NEWPANEL)
      // Buttons are attached to a shift register
      // Not wired yet
      //#define SHIFT_CLK       38
      //#define SHIFT_LD        42
      //#define SHIFT_OUT       40
      //#define SHIFT_EN        17
    #endif

  #endif

  //
  // LCD Display input pins
  //
  #if ENABLED(NEWPANEL)

    #if ENABLED(REPRAP_DISCOUNT_SMART_CONTROLLER)

      #define BEEPER_PIN        37

      #if ENABLED(CR10_STOCKDISPLAY)
        #define BTN_EN1         17
        #define BTN_EN2         23
      #else
        #define BTN_EN1         31
        #define BTN_EN2         33
      #endif

      #define BTN_ENC           35
      #define SD_DETECT_PIN     49
      #define KILL_PIN          41

      #if ENABLED(BQ_LCD_SMART_CONTROLLER)
        #define LCD_BACKLIGHT_PIN 39
      #endif

    #elif ENABLED(REPRAPWORLD_GRAPHICAL_LCD)

      #define BTN_EN1           64
      #define BTN_EN2           59
      #define BTN_ENC           63
      #define SD_DETECT_PIN     42

    #elif ENABLED(LCD_I2C_PANELOLU2)

      #define BTN_EN1           47
      #define BTN_EN2           43
      #define BTN_ENC           32
      #define LCD_SDSS          SDSS
      #define KILL_PIN          41

    #elif ENABLED(LCD_I2C_VIKI)

      #define BTN_EN1           22   // http://files.panucatt.com/datasheets/viki_wiring_diagram.pdf explains 40/42.
      #define BTN_EN2            7   // 22/7 are unused on RAMPS_14. 22 is unused and 7 the SERVO0_PIN on RAMPS_13.
      #define BTN_ENC           -1

      #define LCD_SDSS          SDSS
      #define SD_DETECT_PIN     49

    #elif ENABLED(VIKI2) || ENABLED(miniVIKI)

      #define DOGLCD_CS         45
      #define DOGLCD_A0         44
      #define LCD_SCREEN_ROT_180

      #define BEEPER_PIN        33
      #define STAT_LED_RED_PIN  32
      #define STAT_LED_BLUE_PIN 35

      #define BTN_EN1           22
      #define BTN_EN2            7
      #define BTN_ENC           39

      #define SD_DETECT_PIN     -1   // Pin 49 for display sd interface, 72 for easy adapter board
      #define KILL_PIN          31

    #elif ENABLED(ELB_FULL_GRAPHIC_CONTROLLER)

      #define DOGLCD_CS         29
      #define DOGLCD_A0         27

      #define BEEPER_PIN        23
      #define LCD_BACKLIGHT_PIN 33

      #define BTN_EN1           35
      #define BTN_EN2           37
      #define BTN_ENC           31

      #define LCD_SDSS          SDSS
      #define SD_DETECT_PIN     49
      #define KILL_PIN          41

    #elif ENABLED(MKS_MINI_12864)   // Added in Marlin 1.1.6

      #define DOGLCD_A0         27
      #define DOGLCD_CS         25

      // GLCD features
      //#define LCD_CONTRAST   190
      // Uncomment screen orientation
      //#define LCD_SCREEN_ROT_90
      //#define LCD_SCREEN_ROT_180
      //#define LCD_SCREEN_ROT_270

      #define BEEPER_PIN        37
      // not connected to a pin
      #define LCD_BACKLIGHT_PIN 65   // backlight LED on A11/D65

      #define BTN_EN1           31
      #define BTN_EN2           33
      #define BTN_ENC           35

      #define SD_DETECT_PIN     49
      #define KILL_PIN          64

    #elif ENABLED(MINIPANEL)

      #define BEEPER_PIN        42
      // not connected to a pin
      #define LCD_BACKLIGHT_PIN 65   // backlight LED on A11/D65

      #define DOGLCD_A0         44
      #define DOGLCD_CS         66

      // GLCD features
      //#define LCD_CONTRAST   190
      // Uncomment screen orientation
      //#define LCD_SCREEN_ROT_90
      //#define LCD_SCREEN_ROT_180
      //#define LCD_SCREEN_ROT_270

      #define BTN_EN1           40
      #define BTN_EN2           63
      #define BTN_ENC           59

      #define SD_DETECT_PIN     49
      #define KILL_PIN          64

    #elif ENABLED(ZONESTAR_LCD)

      #define ADC_KEYPAD_PIN    12

    #else

      // Beeper on AUX-4
      #define BEEPER_PIN        33

      // Buttons are directly attached using AUX-2
      #if ENABLED(REPRAPWORLD_KEYPAD)
        #define SHIFT_OUT       40
        #define SHIFT_CLK       44
        #define SHIFT_LD        42
        #define BTN_EN1         64
        #define BTN_EN2         59
        #define BTN_ENC         63
      #elif ENABLED(PANEL_ONE)
        #define BTN_EN1         59   // AUX2 PIN 3
        #define BTN_EN2         63   // AUX2 PIN 4
        #define BTN_ENC         49   // AUX3 PIN 7
      #else
        #define BTN_EN1         37
        #define BTN_EN2         35
        #define BTN_ENC         31
      #endif

      #if ENABLED(G3D_PANEL)
        #define SD_DETECT_PIN   49
        #define KILL_PIN        41
      #endif

    #endif
  #endif // NEWPANEL

#endif // ULTRA_LCD
