# Supplementary material for: 3D Sugar Printing of Networks Mimicking the Vasculature
Source: Micromachines (Basel). 2019 Dec 30;11(1):43. doi: 10.3390/mi11010043 (PMC7019326; doi:10.3390/mi11010043)
Supplement: Supplementary file 1 [file micromachines-11-00043-s001.zip › Marlin-1.1.AP/Marlin-1.1.x v2/Marlin/pins_RUMBA.h]

/**
 * Marlin 3D Printer Firmware
 * Copyright (C) 2016 MarlinFirmware [https://github.com/MarlinFirmware/Marlin]
 *
 * Based on Sprinter and grbl.
 * Copyright (C) 2011 Camiel Gubbels / Erik van der Zalm
 *
 * This program is free software: you can redistribute it and/or modify
 * it under the terms of the GNU General Public License as published by
 * the Free Software Foundation, either version 3 of the License, or
 * (at your option) any later version.
 *
 * This program is distributed in the hope that it will be useful,
 * but WITHOUT ANY WARRANTY; without even the implied warranty of
 * MERCHANTABILITY or FITNESS FOR A PARTICULAR PURPOSE.  See the
 * GNU General Public License for more details.
 *
 * You should have received a copy of the GNU General Public License
 * along with this program.  If not, see <http://www.gnu.org/licenses/>.
 *
 */

/**
 * RUMBA pin assignments
 */

#ifndef __AVR_ATmega2560__
  #error "Oops!  Make sure you have 'Arduino Mega' selected from the 'Tools -> Boards' menu."
#endif

#if HOTENDS > 3 || E_STEPPERS > 3
  #error "RUMBA supports up to 3 hotends / E-steppers. Comment out this line to continue."
#endif

#define DEFAULT_MACHINE_NAME "Rumba"
#define BOARD_NAME           "Rumba"

//
// Servos
//
#define SERVO0_PIN         5

//
// Limit Switches
//
#define X_MIN_PIN          37
#define X_MAX_PIN          36
#define Y_MIN_PIN          35
#define Y_MAX_PIN          34
#define Z_MIN_PIN          33
#define Z_MAX_PIN          32

//
// Z Probe (when not Z_MIN_PIN)
//
#ifndef Z_MIN_PROBE_PIN
  #define Z_MIN_PROBE_PIN  32
#endif

//
// Steppers
//
#define X_STEP_PIN         17
#define X_DIR_PIN          16
#define X_ENABLE_PIN       48

#define Y_STEP_PIN         54
#define Y_DIR_PIN          47
#define Y_ENABLE_PIN       55

#define Z_STEP_PIN         57
#define Z_DIR_PIN          56
#define Z_ENABLE_PIN       62

#define E0_STEP_PIN        23
#define E0_DIR_PIN         22
#define E0_ENABLE_PIN      24

#define E1_STEP_PIN        26
#define E1_DIR_PIN         25
#define E1_ENABLE_PIN      27

#define E2_STEP_PIN        29
#define E2_DIR_PIN         28
#define E2_ENABLE_PIN      39

//
// Temperature Sensors
//
#if TEMP_SENSOR_0 == -1
  #define TEMP_0_PIN        6   // Analog Input (connector *K1* on RUMBA thermocouple ADD ON is used)
#else
  #define TEMP_0_PIN       15   // Analog Input (default connector for thermistor *T0* on rumba board is used)
#endif

#if TEMP_SENSOR_1 == -1
  #define TEMP_1_PIN        5   // Analog Input (connector *K2* on RUMBA thermocouple ADD ON is used)
#else
  #define TEMP_1_PIN       14   // Analog Input (default connector for thermistor *T1* on rumba board is used)
#endif

#if TEMP_SENSOR_2 == -1
  #define TEMP_2_PIN        7   // Analog Input (connector *K3* on RUMBA thermocouple ADD ON is used <-- this can't be used when TEMP_SENSOR_BED is defined as thermocouple)
#else
  #define TEMP_2_PIN       13   // Analog Input (default connector for thermistor *T2* on rumba board is used)
#endif

// optional for extruder 4 or chamber:
//#define TEMP_X_PIN         12   // Analog Input (default connector for thermistor *T3* on rumba board is used)
//#define TEMP_CHAMBER_PIN   12   // Analog Input (default connector for thermistor *T3* on rumba board is used)

#if TEMP_SENSOR_BED == -1
  #define TEMP_BED_PIN      7   // Analog Input (connector *K3* on RUMBA thermocouple ADD ON is used <-- this can't be used when TEMP_SENSOR_2 is defined as thermocouple)
#else
  #define TEMP_BED_PIN     11   // Analog Input (default connector for thermistor *THB* on rumba board is used)
#endif

//
// Heaters / Fans
//
#define HEATER_0_PIN        2
#define HEATER_1_PIN        3
#define HEATER_2_PIN        6
#define HEATER_3_PIN        8
#define HEATER_BED_PIN      9

#ifndef FAN_PIN
  #define FAN_PIN           7
#endif
#define FAN1_PIN            8

//
// Misc. Functions
//
#define SDSS               53
#define LED_PIN            13
#define PS_ON_PIN          45
#define KILL_PIN           46
#define CASE_LIGHT_PIN     45

//
// M3/M4/M5 - Spindle/Laser Control
//
#ifndef SPINDLE_LASER_PWM_PIN
  #define SPINDLE_LASER_PWM_PIN     4   // MUST BE HARDWARE PWM. Pin 4 interrupts OC0* and OC1* always in use?
#endif
#ifndef SPINDLE_LASER_ENABLE_PIN
  #define SPINDLE_LASER_ENABLE_PIN 14   // Pin should have a pullup!
#endif
#ifndef SPINDLE_DIR_PIN
  #define SPINDLE_DIR_PIN          15
#endif

//
// LCD / Controller
//
#define SD_DETECT_PIN      49
#define BEEPER_PIN         44
#define LCD_PINS_D7        40
#define BTN_EN1            11
#define BTN_EN2            12
#define BTN_ENC            43

#if ENABLED(MKS_12864OLED) || ENABLED(MKS_12864OLED_SSD1306)
  #define LCD_PINS_DC      38 // Set as output on init
  #define LCD_PINS_RS      41 // Pull low for 1s to init
  // DOGM SPI LCD Support
  #define DOGLCD_CS        19
  #define DOGLCD_MOSI      42
  #define DOGLCD_SCK       18
  #define DOGLCD_A0        LCD_PINS_DC
#else
  #define LCD_PINS_RS      19
  #define LCD_PINS_ENABLE  42
  #define LCD_PINS_D4      18
  #define LCD_PINS_D5      38
  #define LCD_PINS_D6      41
#endif
