# Supplementary material for: 3D Sugar Printing of Networks Mimicking the Vasculature
Source: Micromachines (Basel). 2019 Dec 30;11(1):43. doi: 10.3390/mi11010043 (PMC7019326; doi:10.3390/mi11010043)
Supplement: Supplementary file 1 [file micromachines-11-00043-s001.zip › Marlin-1.1.AP/Marlin-1.1.x v2/Marlin/pins_SANGUINOLOLU_11.h]

/**
 * Marlin 3D Printer Firmware
 * Copyright (C) 2016 MarlinFirmware [https://github.com/MarlinFirmware/Marlin]
 *
 * Based on Sprinter and grbl.
 * Copyright (C) 2011 Camiel Gubbels / Erik van der Zalm
 *
 * This program is free software: you can redistribute it and/or modify
 * it under the terms of the GNU General Public License as published by
 * the Free Software Foundation, either version 3 of the License, or
 * (at your option) any later version.
 *
 * This program is distributed in the hope that it will be useful,
 * but WITHOUT ANY WARRANTY; without even the implied warranty of
 * MERCHANTABILITY or FITNESS FOR A PARTICULAR PURPOSE.  See the
 * GNU General Public License for more details.
 *
 * You should have received a copy of the GNU General Public License
 * along with this program.  If not, see <http://www.gnu.org/licenses/>.
 *
 */

/**
 * Sanguinololu board pin assignments
 */

/**
 * Rev B    26 DEC 2016
 *
 * 1) added pointer to a current Arduino IDE extension
 * 2) added support for M3, M4 & M5 spindle control commands
 * 3) added case light pin definition
 *
 */

/**
 * A useable Arduino IDE extension (board manager) can be found at
 * https://github.com/Lauszus/Sanguino
 *
 * This extension has been tested on Arduino 1.6.12 & 1.8.0
 *
 * Here's the JSON path:
 * https://raw.githubusercontent.com/Lauszus/Sanguino/master/package_lauszus_sanguino_index.json
 *
 * When installing select 1.0.2
 *
 * Installation instructions can be found at https://learn.sparkfun.com/pages/CustomBoardsArduino
 * Just use the above JSON URL instead of Sparkfun's JSON.
 *
 * Once installed select the Sanguino board and then select the CPU.
 *
 */

#if !defined(__AVR_ATmega644P__) && !defined(__AVR_ATmega1284P__)
  #error "Oops!  Make sure you have 'Sanguino' selected from the 'Tools -> Boards' menu."
#endif

#ifndef BOARD_NAME
  #define BOARD_NAME "Sanguinololu <1.2"
#endif

//
// Limit Switches
//
#define X_STOP_PIN         18
#define Y_STOP_PIN         19
#define Z_STOP_PIN         20

//
// Steppers
//
#define X_STEP_PIN         15
#define X_DIR_PIN          21

#define Y_STEP_PIN         22
#define Y_DIR_PIN          23

#define Z_STEP_PIN          3
#define Z_DIR_PIN           2

#define E0_STEP_PIN         1
#define E0_DIR_PIN          0

//
// Temperature Sensors
//
#define TEMP_0_PIN          7   // Analog Input (pin 33 extruder)
#define TEMP_BED_PIN        6   // Analog Input (pin 34 bed)

//
// Heaters / Fans
//
#define HEATER_0_PIN       13   // (extruder)

#if ENABLED(SANGUINOLOLU_V_1_2)

  #define HEATER_BED_PIN   12   // (bed)
  #define X_ENABLE_PIN     14
  #define Y_ENABLE_PIN     14
  #define Z_ENABLE_PIN     26
  #define E0_ENABLE_PIN    14

  #if !defined(FAN_PIN) && ENABLED(LCD_I2C_PANELOLU2)
    #define FAN_PIN         4   // Uses Transistor1 (PWM) on Panelolu2's Sanguino Adapter Board to drive the fan
  #endif

#else

  #define HEATER_BED_PIN   14   // (bed)
  #define X_ENABLE_PIN     -1
  #define Y_ENABLE_PIN     -1
  #define Z_ENABLE_PIN     -1
  #define E0_ENABLE_PIN    -1

#endif

#if !defined(FAN_PIN) && (MB(AZTEEG_X1) || MB(STB_11) || ENABLED(IS_MELZI))
  #define FAN_PIN           4   // Works for Panelolu2 too
#endif

//
// Misc. Functions
//

/**
 * In some versions of the Sanguino libraries the pin
 * definitions are wrong, with SDSS = 24 and LED_PIN = 28 (Melzi).
 * If you encounter issues with these pins, upgrade your
 * Sanguino libraries! See #368.
 */
//#define SDSS               24
#define SDSS               31

#if ENABLED(IS_MELZI)
  #define LED_PIN          27
#elif MB(STB_11)
  #define LCD_BACKLIGHT_PIN 17   // LCD backlight LED
#endif

#if DISABLED(SPINDLE_LASER_ENABLE) && ENABLED(SANGUINOLOLU_V_1_2) && !(ENABLED(ULTRA_LCD) && ENABLED(NEWPANEL))  // try to use IO Header
  #define CASE_LIGHT_PIN     4   // MUST BE HARDWARE PWM  - see if IO Header is available
#endif

/**
 * Sanguinololu 1.4 AUX pins:
 *
 *           PWM  TX1  RX1  SDA  SCL
 *  12V  5V  D12  D11  D10  D17  D16
 *  GND GND  D31  D30  D29  D28  D27
 *            A4   A3   A2   A1   A0
 */

//
// LCD / Controller
//
#if ENABLED(ULTRA_LCD) && ENABLED(NEWPANEL)

  #if ENABLED(DOGLCD)

    #if ENABLED(U8GLIB_ST7920) // SPI GLCD 12864 ST7920 ( like [www.digole.com] ) For Melzi V2.0

      #if ENABLED(IS_MELZI)
        #define LCD_PINS_RS     30   // CS chip select /SS chip slave select
        #define LCD_PINS_ENABLE 29   // SID (MOSI)
        #define LCD_PINS_D4     17   // SCK (CLK) clock
        // Pin 27 is taken by LED_PIN, but Melzi LED does nothing with
        // Marlin so this can be used for BEEPER_PIN. You can use this pin
        // with M42 instead of BEEPER_PIN.
        #define BEEPER_PIN      27
      #else        // Sanguinololu >=1.3
        #define LCD_PINS_RS      4
        #define LCD_PINS_ENABLE 17
        #define LCD_PINS_D4     30
        #define LCD_PINS_D5     29
        #define LCD_PINS_D6     28
        #define LCD_PINS_D7     27
      #endif

    #else // DOGM SPI LCD Support

      #define DOGLCD_A0         30
      #define LCD_CONTRAST       1

      #if ENABLED(MAKRPANEL)

        #define BEEPER_PIN      29
        #define DOGLCD_CS       17
        #define LCD_BACKLIGHT_PIN 28   // PA3

      #elif ENABLED(IS_MELZI)

        #define BEEPER_PIN      27
        #define DOGLCD_CS       28

      #else // !MAKRPANEL

        #define DOGLCD_CS       29

      #endif

    #endif

    // Uncomment screen orientation
    #define LCD_SCREEN_ROT_0
    //#define LCD_SCREEN_ROT_90
    //#define LCD_SCREEN_ROT_180
    //#define LCD_SCREEN_ROT_270

  #else // !DOGLCD

    #define LCD_PINS_RS          4
    #define LCD_PINS_ENABLE     17
    #define LCD_PINS_D4         30
    #define LCD_PINS_D5         29
    #define LCD_PINS_D6         28
    #define LCD_PINS_D7         27

  #endif // !DOGLCD

  #define BTN_EN1               11
  #define BTN_EN2               10

  #if ENABLED(LCD_I2C_PANELOLU2)

    #if ENABLED(IS_MELZI)
      #define BTN_ENC           29
      #define LCD_SDSS          30   // Panelolu2 SD card reader rather than the Melzi
    #else
      #define BTN_ENC           30
    #endif

  #elif ENABLED(LCD_FOR_MELZI)

    #define LCD_PINS_RS         17
    #define LCD_PINS_ENABLE     16
    #define LCD_PINS_D4         11
    #define BTN_ENC             28
    #define BTN_EN1             29
    #define BTN_EN2             30

    #ifndef ST7920_DELAY_1
      #define ST7920_DELAY_1 DELAY_NS(0)
    #endif
    #ifndef ST7920_DELAY_2
      #define ST7920_DELAY_2 DELAY_NS(188)
    #endif
    #ifndef ST7920_DELAY_3
      #define ST7920_DELAY_3 DELAY_NS(0)
    #endif

  #elif ENABLED(ZONESTAR_LCD) // For the Tronxy Melzi boards

    #define LCD_PINS_RS         28
    #define LCD_PINS_ENABLE     29
    #define LCD_PINS_D4         10
    #define LCD_PINS_D5         11
    #define LCD_PINS_D6         16
    #define LCD_PINS_D7         17
    #define ADC_KEYPAD_PIN       1

    // Not used
    #define BTN_EN1             -1
    #define BTN_EN2             -1

  #else  // !LCD_I2C_PANELOLU2 && !LCD_FOR_MELZI && !ZONESTAR_LCD

    #define BTN_ENC             16
    #define LCD_SDSS            28   // Smart Controller SD card reader rather than the Melzi

  #endif

  #define SD_DETECT_PIN         -1

#endif // ULTRA_LCD && NEWPANEL

//
// M3/M4/M5 - Spindle/Laser Control
//
#if ENABLED(SPINDLE_LASER_ENABLE)
  #if !MB(AZTEEG_X1) && ENABLED(SANGUINOLOLU_V_1_2) && !(ENABLED(ULTRA_LCD) && ENABLED(NEWPANEL))  // try to use IO Header

    #define SPINDLE_LASER_ENABLE_PIN 10   // Pin should have a pullup/pulldown!
    #define SPINDLE_LASER_PWM_PIN     4   // MUST BE HARDWARE PWM
    #define SPINDLE_DIR_PIN          11

  #elif !MB(MELZI)  // use X stepper motor socket

    /**
     *  To control the spindle speed and have an LCD you must sacrifice
     *  the Extruder and pull some signals off the X stepper driver socket.
     *
     *  The following assumes:
     *   - The X stepper driver socket is empty
     *   - The extruder driver socket has a driver board plugged into it
     *   - The X stepper wires are attached the the extruder connector
     */

    /**
     *  Where to get the spindle signals
     *
     *      spindle signal          socket name       socket name
     *                                         -------
     *                               /ENABLE  O|     |O  VMOT
     *                                   MS1  O|     |O  GND
     *                                   MS2  O|     |O  2B
     *                                   MS3  O|     |O  2A
     *                                /RESET  O|     |O  1A
     *                                /SLEEP  O|     |O  1B
     *  SPINDLE_LASER_PWM_PIN           STEP  O|     |O  VDD
     *  SPINDLE_LASER_ENABLE_PIN         DIR  O|     |O  GND
     *                                         -------
     *
     *  Note: Socket names vary from vendor to vendor.
     */
    #undef X_DIR_PIN
    #undef X_ENABLE_PIN
    #undef X_STEP_PIN
    #define X_DIR_PIN                 0
    #define X_ENABLE_PIN             14
    #define X_STEP_PIN                1
    #define SPINDLE_LASER_PWM_PIN    15   // MUST BE HARDWARE PWM
    #define SPINDLE_LASER_ENABLE_PIN 21   // Pin should have a pullup!
    #define SPINDLE_DIR_PIN          -1   // No pin available on the socket for the direction pin
  #endif
#endif // SPINDLE_LASER_ENABLE
