# Supplementary material for: 3D Sugar Printing of Networks Mimicking the Vasculature
Source: Micromachines (Basel). 2019 Dec 30;11(1):43. doi: 10.3390/mi11010043 (PMC7019326; doi:10.3390/mi11010043)
Supplement: Supplementary file 1 [file micromachines-11-00043-s001.zip › Marlin-1.1.AP/Marlin-1.1.x v2/Marlin/pins_SILVER_GATE.h]

/**
 * Marlin 3D Printer Firmware
 * Copyright (C) 2016 MarlinFirmware [https://github.com/MarlinFirmware/Marlin]
 *
 * Based on Sprinter and grbl.
 * Copyright (C) 2011 Camiel Gubbels / Erik van der Zalm
 *
 * This program is free software: you can redistribute it and/or modify
 * it under the terms of the GNU General Public License as published by
 * the Free Software Foundation, either version 3 of the License, or
 * (at your option) any later version.
 *
 * This program is distributed in the hope that it will be useful,
 * but WITHOUT ANY WARRANTY; without even the implied warranty of
 * MERCHANTABILITY or FITNESS FOR A PARTICULAR PURPOSE.  See the
 * GNU General Public License for more details.
 *
 * You should have received a copy of the GNU General Public License
 * along with this program.  If not, see <http://www.gnu.org/licenses/>.
 *
 */

#if !defined(__AVR_ATmega1281__) && !defined(__AVR_ATmega2561__)
  #error Oops!  Make sure you have 'Silvergate' selected from the 'Tools -> Boards' menu.
#endif

#ifndef BOARD_NAME
  #define BOARD_NAME "Silver Gate"
#endif

#define X_STEP_PIN         43
#define X_DIR_PIN          44
#define X_ENABLE_PIN       42
#define X_MIN_PIN          31
#define X_MAX_PIN          34

#define Y_STEP_PIN         40
#define Y_DIR_PIN          41
#define Y_ENABLE_PIN       39
#define Y_MIN_PIN          32
#define Y_MAX_PIN          35

#define Z_STEP_PIN         13
#define Z_DIR_PIN          38
#define Z_ENABLE_PIN       14
#define Z_MIN_PIN          33
#define Z_MAX_PIN          36

#define E0_STEP_PIN        27
#define E0_DIR_PIN         37
#define E0_ENABLE_PIN      45

#define SDSS               16

#ifndef FIL_RUNOUT_PIN
  #define FIL_RUNOUT_PIN   34   // X_MAX unless overridden
#endif

#ifndef FAN_PIN
  #define FAN_PIN           5
#endif

#define HEATER_0_PIN        7

#define ORIG_E0_AUTO_FAN_PIN 3   // Use this by NOT overriding E0_AUTO_FAN_PIN
#define CONTROLLER_FAN_PIN  2

#define TEMP_0_PIN          7   // Analog Input

#define HEATER_BED_PIN      8
#define TEMP_BED_PIN        6

#if ENABLED(DOGLCD)
  #if ENABLED(U8GLIB_ST7920)    // SPI GLCD 12864 ST7920
    #define LCD_PINS_RS    30
    #define LCD_PINS_ENABLE 20
    #define LCD_PINS_D4    25
    #define BEEPER_PIN     29
    #define BTN_EN1        19
    #define BTN_EN2        22
    #define BTN_ENC        24
    #define LCD_BACKLIGHT_PIN  6
    #if ENABLED(SILVER_GATE_GLCD_CONTROLLER)
      #define KILL_PIN     21
      #define HOME_PIN     28
    #endif
  #endif
#endif

#define SD_DETECT_PIN      15

#define STAT_LED_RED_PIN   23
#define STAT_LED_BLUE_PIN  26
#define CASE_LIGHT_PIN     51
