# Supplementary material for: 3D Sugar Printing of Networks Mimicking the Vasculature
Source: Micromachines (Basel). 2019 Dec 30;11(1):43. doi: 10.3390/mi11010043 (PMC7019326; doi:10.3390/mi11010043)
Supplement: Supplementary file 1 [file micromachines-11-00043-s001.zip › Marlin-1.1.AP/Marlin-1.1.x v2/Marlin/pins_TEENSYLU.h]

/**
 * Marlin 3D Printer Firmware
 * Copyright (C) 2016 MarlinFirmware [https://github.com/MarlinFirmware/Marlin]
 *
 * Based on Sprinter and grbl.
 * Copyright (C) 2011 Camiel Gubbels / Erik van der Zalm
 *
 * This program is free software: you can redistribute it and/or modify
 * it under the terms of the GNU General Public License as published by
 * the Free Software Foundation, either version 3 of the License, or
 * (at your option) any later version.
 *
 * This program is distributed in the hope that it will be useful,
 * but WITHOUT ANY WARRANTY; without even the implied warranty of
 * MERCHANTABILITY or FITNESS FOR A PARTICULAR PURPOSE.   See the
 * GNU General Public License for more details.
 *
 * You should have received a copy of the GNU General Public License
 * along with this program.   If not, see <http://www.gnu.org/licenses/>.
 *
 */

/**
 *  Rev C  2 JUN 2017
 *
 *  Converted to Arduino pin numbering
 */

/**
 *  There are two Arduino IDE extensions that are compatible with this board
 *  and with the mainstream Marlin software.  All have been used with Arduino 1.6.12
 *
 *  Teensyduino - http://www.pjrc.com/teensy/teensyduino.html
 *    Select Teensy++ 2.0 in Arduino IDE from the 'Tools -> Boards' menu
 *
 *    Installation instructions are at the above URL.  Don't bother loading the
 *    libraries - they are not used with the Marlin software.
 *
 *  Printrboard - https://github.com/scwimbush/Printrboard-HID-Arduino-IDE-Support
 *    This is basically Teensyduino but with a bootloader that can handle image sizes
 *    larger than 64K.
 *
 *    Installation:
 *
 *       1. Go to the above URL, click on the "Clone or Download" button and then
 *          click on "Download ZIP" button.
 *       2. Unzip the file, find the "printrboard" directory and then copy it to the
 *          hardware directory in Arduino.  The Arduino hardware directory will probably
 *          be located in a path similar to this: C:\Program Files (x86)\Arduino\hardware.
 *       3. Restart Arduino.
 *       4. Select "Printrboard" from the 'Tools -> Boards' menu.
 *
 *  Teensyduino is the most popular option. Printrboard is used if your board doesn't have
 *  the Teensyduino bootloader on it.
 */

/**
 *  To burn the bootloader that comes with Printrboard:
 *
 *   1. Connect your programmer to the board.
 *   2. In the Arduino IDE select "Printrboard" and then select the programmer.
 *   3. In the Arduino IDE click on "burn bootloader". Don't worry about the "verify failed at 1F000" error message.
 *   4. The programmer is no longer needed. Remove it.
 */

 /**
  *  SILKSCREEN ERROR
  *
  *  The silkscreen for the endstops do NOT match the schematic.  The silkscreen SHOULD
  *  read (from left to right) X-STOP, Y-STOP, Z-STOP & E-STOP.  The silkscreen actually
  *  reads                     E-STOP, X-STOP, Y-STOP & Z-STOP.
  *
  *  The pin assignments in this file match the silkscreen.
  */

#if !defined(__AVR_AT90USB1286__) && !defined(__AVR_AT90USB1286P__)
  #error "Oops!  Make sure you have 'Teensy++ 2.0' or 'Printrboard' selected from the 'Tools -> Boards' menu."
#endif

#define BOARD_NAME         "Teensylu"

//
// Limit Switch definitions that match the SCHEMATIC
//
//#define X_STOP_PIN              25   // B5
//#define Y_STOP_PIN              26   // B6
//#define Z_STOP_PIN              27   // B7
//#define E_STOP_PIN              36   // E4


//
// Limit Switch definitions that match the SILKSCREEN
//
#define X_STOP_PIN              26   // B6
#define Y_STOP_PIN              27   // B7
#define Z_STOP_PIN              36   // E4
//#define E_STOP_PIN              25   // B5

//
// Steppers
//
#define X_STEP_PIN              28   // A0
#define X_DIR_PIN               29   // A1
#define X_ENABLE_PIN            19   // E7

#define Y_STEP_PIN              30   // A2
#define Y_DIR_PIN               31   // A3
#define Y_ENABLE_PIN            18   // E6

#define Z_STEP_PIN              32   // A4
#define Z_DIR_PIN               33   // A5
#define Z_ENABLE_PIN            17   // C7

#define E0_STEP_PIN             34   // A6
#define E0_DIR_PIN              35   // A7
#define E0_ENABLE_PIN           13   // C3

//
// Temperature Sensors
//
#define TEMP_0_PIN               7   // Analog Input (Extruder)
#define TEMP_BED_PIN             6   // Analog Input (Bed)

//
// Heaters / Fans
//
#define HEATER_0_PIN            15   // C5 PWM3B - Extruder
#define HEATER_BED_PIN          14   // C4 PWM3C

#ifndef FAN_PIN
  #define FAN_PIN               16   // C6 PWM3A
#endif

//
// Misc. Functions
//
#define SDSS                    20   // B0 JP31-6
#define CASE_LIGHT_PIN           0   // D0 IO-14  PWM0B

//
// LCD / Controller
//
#if ENABLED(ULTRA_LCD) && ENABLED(NEWPANEL)

  #define BEEPER_PIN            -1

  #if ENABLED(LCD_I2C_PANELOLU2)
    #define BTN_EN1              3   // D3 IO-8
    #define BTN_EN2              2   // D2 IO-10
    #define BTN_ENC             41   // F3 IO-7
    #define SDSS                38   // F0 IO-13 use SD card on Panelolu2
  #endif

  #define SD_DETECT_PIN         -1

#endif // ULTRA_LCD && NEWPANEL

//
// M3/M4/M5 - Spindle/Laser Control
//
#define SPINDLE_LASER_PWM_PIN    24   // B4 IO-3 PWM2A - MUST BE HARDWARE PWM
#define SPINDLE_LASER_ENABLE_PIN 39   // F1 IO-11 - Pin should have a pullup!
#define SPINDLE_DIR_PIN          40   // F2 IO-9
